# Supplementary material for: Poly[triaqua­[μ4-3-(4-carboxyl­atophen­oxy)propionato-κ4 O:O′:O′′:O′′′][μ3-3-(4-carboxyl­atophen­oxy)propionato-κ3 O:O′:O′′]dizinc]
Source: Acta Crystallogr Sect E Struct Rep Online. 2012 Jan 31;68(Pt 2):m223–4. doi: 10.1107/S1600536812003200 (PMC3274937; doi:10.1107/S1600536812003200)
Supplement: Supplementary file 1 [file e-68-0m223-sup1.cif]

##############################################################################
#                                                                            #
# This CIF contains the data in a paper accepted for publication in          #
# Acta Crystallographica Section E. It conforms to the requirements of       #
# Notes for Authors for Acta Crystallographica Section E, and has been       #
# peer reviewed under the auspices of the IUCr Commission on Journals.       #
#                                                                            #
# Full details of the Crystallographic Information File format               #
# are given in the paper "The Crystallographic Information File (CIF):       #
# a New Standard Archive File for Crystallography" by S. R. Hall, F. H.      #
# Allen and I. D. Brown [Acta Cryst. (1991), A47, 655-685].                  #
#                                                                            #
# The current version of the core CIF dictionary is obtainable from          #
# ftp://ftp.iucr.org/pub/cif_core.dic.                                       #
#                                                                            #
# Software is freely available for graphical display of the structure(s)     #
# in this CIF. For information consult the CIF software page                 #
# http://www.iucr.org/resources/cif/software.                                #
#                                                                            #
# This file may be used for bona fide research purposes within the           #
# scientific community so long as proper attribution is given to the journal # 
# article from which it was obtained.                                        #
#                                                                            #
##############################################################################
data_global
_audit_creation_method     SHELXL-97
_journal_date_recd_electronic     2012-01-24
_journal_date_accepted     2012-01-25
_journal_name_full     'Acta Crystallographica, Section E'
_journal_year     2012
_journal_volume     68
_journal_issue      2
_journal_page_first     m223
_journal_page_last     m224
_journal_paper_category     QM
_journal_paper_doi     10.1107/S1600536812003200
_journal_coeditor_code     BT5797
_publ_contact_author
;
     Dr. Seik Weng Ng
     Department of Chemistry
     University of Malaya
     50603 Kuala Lumpur
     Malaysia
;
_publ_contact_author_email     seikweng@um.edu.my
_publ_contact_author_fax     '03 7967 4193'
_publ_contact_author_phone     '03 7967 6778'
_publ_section_title
;\
Poly[triaqua[\m~4~-3-(4-carboxylatophenoxy)propionato-\k^4^<i>O</i>:<i>O</i>':\
<i>O</i>'':<i>O</i>'''][\m~3~-3-(4-carboxylatophenoxy)propionato-\
\k^3^<i>O</i>:<i>O</i>':<i>O</i>'']dizinc]
;
loop_
    _publ_author_name
    _publ_author_address
    'Gao, Shan'
;
Key Laboratory of Functional Inorganic Material Chemistry
Ministry of Education
Heilongjiang University
Harbin 150080
People's Republic of China
;
    'Ng, Seik Weng'
;
Department of Chemistry
University of Malaya
50603 Kuala Lumpur
Malaysia
and
Chemistry Department
Faculty of Science
King Abdulaziz University
PO Box 80203 Jeddah
Saudi Arabia
;
data_I
_audit_creation_method     SHELXL-97
_chemical_name_systematic
;
Poly[triaqua[\m~4~-3-(4-carboxylatophenoxy)propionato-
\k^4^<i>O</i>:<i>O</i>':<i>O</i>'':<i>O</i>'''][\m~3~-3-(4-
carboxylatophenoxy)propionato-\k^3^<i>O</i>:<i>O</i>':<i>O</i>'']dizinc]
;
_chemical_name_common     ?
_chemical_formula_moiety     'C20 H22 O13 Zn2'
_chemical_formula_sum     'C20 H22 O13 Zn2'
_chemical_formula_iupac     '[Zn2 (C10 H8 O5)2 (H2 O)3]'
_chemical_formula_weight     601.12
_chemical_melting_point     ?
_symmetry_cell_setting     triclinic
_symmetry_space_group_name_H-M     'P -1'
_symmetry_space_group_name_Hall     '-P 1'
loop_
    _symmetry_equiv_pos_as_xyz
    'x, y, z'
    '-x, -y, -z'
_cell_length_a     7.6518(3)
_cell_length_b     11.3553(5)
_cell_length_c     13.5294(6)
_cell_angle_alpha     77.2436(14)
_cell_angle_beta     85.6236(13)
_cell_angle_gamma     73.3105(13)
_cell_volume     1098.13(8)
_cell_formula_units_Z     2
_cell_measurement_reflns_used     8993
_cell_measurement_theta_min     3.08
_cell_measurement_theta_max     27.45
_cell_measurement_temperature     293(2)
_exptl_crystal_description     prism
_exptl_crystal_colour     colorless
_exptl_crystal_size_max     0.17
_exptl_crystal_size_mid     0.13
_exptl_crystal_size_min     0.11
_exptl_crystal_density_diffrn     1.818
_exptl_crystal_density_meas     ?
_exptl_crystal_density_method     'not measured'
_exptl_crystal_F_000     612
_exptl_absorpt_coefficient_mu     2.256
_exptl_absorpt_correction_type     multi-scan
_exptl_absorpt_process_details     '(ABSCOR; Higashi, 1995)'
_exptl_absorpt_correction_T_min     0.7003
_exptl_absorpt_correction_T_max     0.7895
_diffrn_ambient_temperature     293(2)
_diffrn_radiation_type     MoK\a
_diffrn_radiation_wavelength     0.71073
_diffrn_radiation_source     'fine-focus sealed tube'
_diffrn_radiation_monochromator     graphite
_diffrn_measurement_device_type     'Rigaku R-AXIS RAPID IP'
_diffrn_measurement_method     '\w scan'
_diffrn_detector_area_resol_mean     ?
_diffrn_reflns_number     10809
_diffrn_reflns_av_R_equivalents     0.0190
_diffrn_reflns_av_sigmaI/netI     0.0248
_diffrn_reflns_theta_min     3.08
_diffrn_reflns_theta_max     27.45
_diffrn_reflns_theta_full     27.45
_diffrn_measured_fraction_theta_max     0.988
_diffrn_measured_fraction_theta_full     0.988
_diffrn_reflns_limit_h_min     -9
_diffrn_reflns_limit_h_max     9
_diffrn_reflns_limit_k_min     -14
_diffrn_reflns_limit_k_max     14
_diffrn_reflns_limit_l_min     -17
_diffrn_reflns_limit_l_max     17
_diffrn_standards_number     0
_diffrn_standards_interval_count     0
_diffrn_standards_interval_time     0
_diffrn_standards_decay_%     0
_reflns_number_total     4954
_reflns_number_gt     4160
_reflns_threshold_expression     I>2\s(I)
_refine_ls_structure_factor_coef     Fsqd
_refine_ls_matrix_type     full
_refine_ls_R_factor_all     0.0350
_refine_ls_R_factor_gt     0.0263
_refine_ls_wR_factor_gt     0.0669
_refine_ls_wR_factor_ref     0.0738
_refine_ls_goodness_of_fit_ref     1.043
_refine_ls_restrained_S_all     1.042
_refine_ls_number_reflns     4954
_refine_ls_number_parameters     334
_refine_ls_number_restraints     9
_refine_ls_hydrogen_treatment     mixed
_refine_ls_weighting_scheme     calc
_refine_ls_weighting_details
         'calc w=1/[\s^2^(Fo^2^)+(0.0397P)^2^+0.4093P] where P=(Fo^2^+2Fc^2^)/3'
_atom_sites_solution_hydrogens     geom
_atom_sites_solution_primary     direct
_atom_sites_solution_secondary     difmap
_refine_ls_shift/su_max     0.001
_refine_ls_shift/su_mean     0.001
_refine_diff_density_max     0.451
_refine_diff_density_min     -0.445
_refine_ls_extinction_method     none
_refine_ls_extinction_coef     ?
loop_
    _atom_type_symbol
    _atom_type_description
    _atom_type_scat_dispersion_real
    _atom_type_scat_dispersion_imag
    _atom_type_scat_source
    'C' 'C' 0.0033 0.0016
                         'International Tables Vol C Tables 4.2.6.8 and 6.1.1.4'
    'H' 'H' 0.0000 0.0000
                         'International Tables Vol C Tables 4.2.6.8 and 6.1.1.4'
    'O' 'O' 0.0106 0.0060
                         'International Tables Vol C Tables 4.2.6.8 and 6.1.1.4'
    'Zn' 'Zn' 0.2839 1.4301
                         'International Tables Vol C Tables 4.2.6.8 and 6.1.1.4'
_computing_data_collection     'RAPID-AUTO (Rigaku, 1998)'
_computing_cell_refinement     'RAPID-AUTO (Rigaku, 1998)'
_computing_data_reduction     'CrystalClear (Rigaku, 2002)'
_computing_structure_solution     'SHELXS97 (Sheldrick, 2008)'
_computing_structure_refinement     'SHELXL97 (Sheldrick, 2008)'
_computing_molecular_graphics     'X-SEED (Barbour, 2001)'
_computing_publication_material     'publCIF (Westrip, 2010)'
loop_
    _atom_site_type_symbol
    _atom_site_label
    _atom_site_fract_x
    _atom_site_fract_y
    _atom_site_fract_z
    _atom_site_U_iso_or_equiv
    _atom_site_adp_type
    _atom_site_calc_flag
    _atom_site_refinement_flags
    _atom_site_occupancy
    _atom_site_symmetry_multiplicity
    _atom_site_disorder_assembly
    _atom_site_disorder_group
    Zn Zn1 0.63992(3) 0.83763(2) 0.070119(16) 0.02491(8) Uani d . 1 1 . .
    Zn Zn2 0.26901(4) 0.60896(2) 0.918931(17) 0.03034(8) Uani d . 1 1 . .
    O O1 0.54606(19) 0.99522(13) 0.12262(11) 0.0303(3) Uani d . 1 1 . .
    O O2 0.3096(2) 1.16123(14) 0.07830(10) 0.0327(3) Uani d . 1 1 . .
    O O3 0.1731(2) 1.04925(14) 0.55209(10) 0.0362(4) Uani d . 1 1 . .
    O O4 0.1231(2) 0.89307(14) 0.90191(11) 0.0338(3) Uani d . 1 1 . .
    O O5 0.2209(2) 0.75470(14) 0.80329(11) 0.0367(4) Uani d . 1 1 . .
    O O6 0.5517(2) 0.57863(14) 0.89038(11) 0.0354(4) Uani d . 1 1 . .
    O O7 0.7337(2) 0.38375(14) 0.93679(10) 0.0340(3) Uani d . 1 1 . .
    O O8 0.8141(2) 0.43774(14) 0.46231(10) 0.0385(4) Uani d . 1 1 . .
    O O9 0.7217(2) 0.55924(13) 0.10884(11) 0.0329(3) Uani d . 1 1 . .
    O O10 0.7013(2) 0.70540(13) 0.19529(11) 0.0324(3) Uani d . 1 1 . .
    O O1W 0.9003(2) 0.86744(15) 0.07296(12) 0.0335(3) Uani d D 1 1 . .
    H H11 0.959(3) 0.860(2) 0.0192(13) 0.050 Uiso d D 1 1 . .
    H H12 0.888(4) 0.9382(14) 0.0853(18) 0.050 Uiso d D 1 1 . .
    O O2W 0.3716(2) 0.83032(16) 0.06475(12) 0.0380(4) Uani d D 1 1 . .
    H H21 0.328(4) 0.870(2) 0.0085(12) 0.057 Uiso d D 1 1 . .
    H H22 0.361(4) 0.7572(12) 0.077(2) 0.057 Uiso d D 1 1 . .
    O O3W -0.0265(2) 0.62923(17) 0.93647(14) 0.0452(4) Uani d D 1 1 . .
    H H31 -0.105(3) 0.6968(18) 0.9157(19) 0.068 Uiso d D 1 1 . .
    H H32 -0.048(4) 0.600(3) 0.9969(10) 0.068 Uiso d D 1 1 . .
    C C1 0.4045(3) 1.07348(18) 0.14434(14) 0.0234(4) Uani d . 1 1 . .
    C C2 0.3465(3) 1.06585(18) 0.25246(14) 0.0245(4) Uani d . 1 1 . .
    C C3 0.2374(3) 1.17051(19) 0.28675(15) 0.0279(4) Uani d . 1 1 . .
    H H3 0.1999 1.2472 0.2413 0.033 Uiso calc R 1 1 . .
    C C4 0.1841(3) 1.16205(19) 0.38719(15) 0.0298(4) Uani d . 1 1 . .
    H H4 0.1133 1.2332 0.4092 0.036 Uiso calc R 1 1 . .
    C C5 0.2360(3) 1.0472(2) 0.45583(15) 0.0281(4) Uani d . 1 1 . .
    C C6 0.3438(3) 0.9416(2) 0.42285(16) 0.0341(5) Uani d . 1 1 . .
    H H6 0.3781 0.8646 0.4681 0.041 Uiso calc R 1 1 . .
    C C7 0.4005(3) 0.9514(2) 0.32176(16) 0.0312(5) Uani d . 1 1 . .
    H H7 0.4751 0.8810 0.3002 0.037 Uiso calc R 1 1 . .
    C C8 0.2217(3) 0.93520(19) 0.62779(15) 0.0296(4) Uani d . 1 1 . .
    H H8A 0.3531 0.9033 0.6343 0.036 Uiso calc R 1 1 . .
    H H8B 0.1750 0.8713 0.6108 0.036 Uiso calc R 1 1 . .
    C C9 0.1340(3) 0.97182(19) 0.72457(15) 0.0286(4) Uani d . 1 1 . .
    H H9A 0.1824 1.0365 0.7386 0.034 Uiso calc R 1 1 . .
    H H9B 0.0040 1.0082 0.7139 0.034 Uiso calc R 1 1 . .
    C C10 0.1618(3) 0.86549(19) 0.81669(14) 0.0246(4) Uani d . 1 1 . .
    C C11 0.6559(3) 0.4798(2) 0.86980(15) 0.0275(4) Uani d . 1 1 . .
    C C12 0.6964(3) 0.46932(19) 0.76157(14) 0.0267(4) Uani d . 1 1 . .
    C C13 0.6249(3) 0.57192(19) 0.68433(15) 0.0288(4) Uani d . 1 1 . .
    H H13 0.5507 0.6458 0.7007 0.035 Uiso calc R 1 1 . .
    C C14 0.6621(3) 0.5661(2) 0.58321(15) 0.0325(5) Uani d . 1 1 . .
    H H14 0.6153 0.6361 0.5324 0.039 Uiso calc R 1 1 . .
    C C15 0.7701(3) 0.4548(2) 0.55855(15) 0.0288(4) Uani d . 1 1 . .
    C C16 0.8419(3) 0.3509(2) 0.63521(16) 0.0335(5) Uani d . 1 1 . .
    H H16 0.9131 0.2762 0.6187 0.040 Uiso calc R 1 1 . .
    C C17 0.8074(3) 0.3587(2) 0.73571(15) 0.0318(5) Uani d . 1 1 . .
    H H17 0.8584 0.2899 0.7866 0.038 Uiso calc R 1 1 . .
    C C18 0.7454(3) 0.54209(19) 0.38040(14) 0.0294(4) Uani d . 1 1 . .
    H H18A 0.7940 0.6114 0.3831 0.035 Uiso calc R 1 1 . .
    H H18B 0.6133 0.5708 0.3838 0.035 Uiso calc R 1 1 . .
    C C19 0.8078(3) 0.49400(19) 0.28414(14) 0.0278(4) Uani d . 1 1 . .
    H H19A 0.9401 0.4677 0.2815 0.033 Uiso calc R 1 1 . .
    H H19B 0.7653 0.4210 0.2854 0.033 Uiso calc R 1 1 . .
    C C20 0.7379(3) 0.59226(18) 0.18999(14) 0.0226(4) Uani d . 1 1 . .
loop_
    _atom_site_aniso_label
    _atom_site_aniso_U_11
    _atom_site_aniso_U_22
    _atom_site_aniso_U_33
    _atom_site_aniso_U_12
    _atom_site_aniso_U_13
    _atom_site_aniso_U_23
    Zn1 0.03290(14) 0.02110(12) 0.01676(12) -0.00311(9) 0.00282(9) -0.00263(9)
    Zn2 0.04902(16) 0.02167(13) 0.01550(12) -0.00240(10) -0.00106(10)
                                                                     -0.00351(9)
    O1 0.0326(8) 0.0254(7) 0.0311(8) -0.0037(6) 0.0074(6) -0.0105(6)
    O2 0.0363(8) 0.0361(8) 0.0169(7) 0.0019(6) 0.0014(6) -0.0039(6)
    O3 0.0516(10) 0.0296(8) 0.0173(7) -0.0020(7) 0.0065(6) 0.0012(6)
    O4 0.0487(9) 0.0341(8) 0.0196(7) -0.0153(7) 0.0066(6) -0.0047(6)
    O5 0.0563(10) 0.0235(7) 0.0211(7) -0.0011(7) 0.0014(7) 0.0002(6)
    O6 0.0450(9) 0.0317(8) 0.0274(8) -0.0068(7) 0.0057(7) -0.0088(6)
    O7 0.0493(9) 0.0333(8) 0.0146(7) -0.0046(7) 0.0004(6) -0.0044(6)
    O8 0.0595(10) 0.0306(8) 0.0141(7) 0.0012(7) 0.0011(7) 0.0001(6)
    O9 0.0518(9) 0.0240(7) 0.0197(7) -0.0048(7) -0.0053(6) -0.0037(6)
    O10 0.0538(9) 0.0205(7) 0.0219(7) -0.0101(6) -0.0048(7) -0.0007(6)
    O1W 0.0325(8) 0.0375(9) 0.0313(8) -0.0102(7) 0.0100(6) -0.0117(7)
    O2W 0.0416(9) 0.0407(9) 0.0327(9) -0.0189(8) -0.0044(7) 0.0014(7)
    O3W 0.0379(9) 0.0383(10) 0.0460(11) -0.0004(7) 0.0048(8) 0.0038(8)
    C1 0.0284(10) 0.0228(9) 0.0205(9) -0.0086(8) 0.0031(8) -0.0068(7)
    C2 0.0279(10) 0.0259(10) 0.0179(9) -0.0056(8) 0.0015(7) -0.0036(7)
    C3 0.0372(11) 0.0221(9) 0.0198(9) -0.0042(8) 0.0003(8) -0.0004(7)
    C4 0.0398(11) 0.0230(10) 0.0214(10) -0.0017(8) 0.0026(8) -0.0039(8)
    C5 0.0333(11) 0.0305(11) 0.0172(9) -0.0071(8) 0.0017(8) -0.0013(8)
    C6 0.0440(13) 0.0238(10) 0.0244(10) -0.0011(9) 0.0019(9) 0.0041(8)
    C7 0.0356(11) 0.0246(10) 0.0261(10) 0.0003(8) 0.0042(9) -0.0031(8)
    C8 0.0382(11) 0.0270(10) 0.0181(9) -0.0056(9) 0.0010(8) 0.0016(8)
    C9 0.0370(11) 0.0249(10) 0.0197(9) -0.0068(8) 0.0014(8) 0.0012(8)
    C10 0.0265(10) 0.0272(10) 0.0187(9) -0.0083(8) 0.0011(7) -0.0009(8)
    C11 0.0335(10) 0.0298(10) 0.0196(9) -0.0101(8) 0.0021(8) -0.0051(8)
    C12 0.0338(11) 0.0292(10) 0.0164(9) -0.0092(8) 0.0012(8) -0.0033(8)
    C13 0.0363(11) 0.0243(10) 0.0231(10) -0.0049(8) 0.0004(8) -0.0042(8)
    C14 0.0469(13) 0.0271(10) 0.0183(9) -0.0057(9) -0.0013(9) 0.0003(8)
    C15 0.0392(11) 0.0289(10) 0.0165(9) -0.0079(9) 0.0005(8) -0.0028(8)
    C16 0.0436(12) 0.0276(11) 0.0218(10) -0.0006(9) 0.0022(9) -0.0027(8)
    C17 0.0392(12) 0.0283(11) 0.0204(10) -0.0017(9) -0.0007(9) 0.0005(8)
    C18 0.0416(12) 0.0264(10) 0.0158(9) -0.0068(9) -0.0003(8) 0.0005(8)
    C19 0.0395(11) 0.0228(10) 0.0166(9) -0.0051(8) -0.0003(8) 0.0006(7)
    C20 0.0267(9) 0.0236(9) 0.0155(8) -0.0071(7) 0.0032(7) -0.0010(7)
loop_
    _geom_bond_atom_site_label_1
    _geom_bond_atom_site_label_2
    _geom_bond_site_symmetry_2
    _geom_bond_distance
    _geom_bond_publ_flag
    Zn1 O1 . 1.9919(14) ?
    Zn1 O2 2_675 2.0136(14) ?
    Zn1 O10 . 1.9840(14) ?
    Zn1 O1W . 2.1188(15) ?
    Zn1 O2W . 2.0855(16) ?
    Zn2 O5 . 1.9791(14) ?
    Zn2 O6 . 2.1093(16) ?
    Zn2 O9 2_666 2.0073(15) ?
    Zn2 O7 2_667 1.9702(14) ?
    Zn2 O3W . 2.2055(17) ?
    O1 C1 . 1.250(2) ?
    O2 C1 . 1.268(2) ?
    O2 Zn1 2_675 2.0136(14) ?
    O3 C5 . 1.356(2) ?
    O3 C8 . 1.435(2) ?
    O4 C10 . 1.253(2) ?
    O5 C10 . 1.258(2) ?
    O6 C11 . 1.250(3) ?
    O7 C11 . 1.280(2) ?
    O7 Zn2 2_667 1.9702(14) ?
    O8 C15 . 1.361(2) ?
    O8 C18 . 1.435(2) ?
    O9 C20 . 1.261(2) ?
    O9 Zn2 2_666 2.0073(15) ?
    O10 C20 . 1.251(2) ?
    O1W H11 . 0.833(9) ?
    O1W H12 . 0.834(9) ?
    O2W H21 . 0.832(9) ?
    O2W H22 . 0.836(10) ?
    O3W H31 . 0.833(10) ?
    O3W H32 . 0.835(10) ?
    C1 C2 . 1.487(3) ?
    C2 C3 . 1.393(3) ?
    C2 C7 . 1.397(3) ?
    C3 C4 . 1.379(3) ?
    C3 H3 . 0.9300 ?
    C4 C5 . 1.395(3) ?
    C4 H4 . 0.9300 ?
    C5 C6 . 1.389(3) ?
    C6 C7 . 1.393(3) ?
    C6 H6 . 0.9300 ?
    C7 H7 . 0.9300 ?
    C8 C9 . 1.511(3) ?
    C8 H8A . 0.9700 ?
    C8 H8B . 0.9700 ?
    C9 C10 . 1.512(3) ?
    C9 H9A . 0.9700 ?
    C9 H9B . 0.9700 ?
    C11 C12 . 1.497(3) ?
    C12 C13 . 1.390(3) ?
    C12 C17 . 1.399(3) ?
    C13 C14 . 1.388(3) ?
    C13 H13 . 0.9300 ?
    C14 C15 . 1.392(3) ?
    C14 H14 . 0.9300 ?
    C15 C16 . 1.394(3) ?
    C16 C17 . 1.383(3) ?
    C16 H16 . 0.9300 ?
    C17 H17 . 0.9300 ?
    C18 C19 . 1.514(3) ?
    C18 H18A . 0.9700 ?
    C18 H18B . 0.9700 ?
    C19 C20 . 1.512(2) ?
    C19 H19A . 0.9700 ?
    C19 H19B . 0.9700 ?
loop_
    _geom_angle_atom_site_label_1
    _geom_angle_atom_site_label_2
    _geom_angle_atom_site_label_3
    _geom_angle_site_symmetry_1
    _geom_angle_site_symmetry_3
    _geom_angle
    _geom_angle_publ_flag
    O10 Zn1 O1 . . 103.22(6) ?
    O10 Zn1 O2 . 2_675 133.60(6) ?
    O1 Zn1 O2 . 2_675 122.33(6) ?
    O10 Zn1 O2W . . 95.04(7) ?
    O1 Zn1 O2W . . 88.80(7) ?
    O2 Zn1 O2W 2_675 . 94.31(7) ?
    O10 Zn1 O1W . . 89.29(6) ?
    O1 Zn1 O1W . . 85.51(6) ?
    O2 Zn1 O1W 2_675 . 86.15(6) ?
    O2W Zn1 O1W . . 173.51(6) ?
    O7 Zn2 O5 2_667 . 126.07(6) ?
    O7 Zn2 O9 2_667 2_666 115.44(6) ?
    O5 Zn2 O9 . 2_666 117.57(6) ?
    O7 Zn2 O6 2_667 . 98.39(6) ?
    O5 Zn2 O6 . . 89.55(7) ?
    O9 Zn2 O6 2_666 . 91.48(6) ?
    O7 Zn2 O3W 2_667 . 86.84(7) ?
    O5 Zn2 O3W . . 89.82(7) ?
    O9 Zn2 O3W 2_666 . 83.49(7) ?
    O6 Zn2 O3W . . 173.95(7) ?
    C1 O1 Zn1 . . 144.10(14) ?
    C1 O2 Zn1 . 2_675 119.96(13) ?
    C5 O3 C8 . . 118.82(16) ?
    C10 O5 Zn2 . . 121.42(13) ?
    C11 O6 Zn2 . . 124.43(15) ?
    C11 O7 Zn2 . 2_667 121.58(13) ?
    C15 O8 C18 . . 117.79(16) ?
    C20 O9 Zn2 . 2_666 131.33(13) ?
    C20 O10 Zn1 . . 119.49(12) ?
    Zn1 O1W H11 . . 112.2(19) ?
    Zn1 O1W H12 . . 109.3(19) ?
    H11 O1W H12 . . 111.0(16) ?
    Zn1 O2W H21 . . 109(2) ?
    Zn1 O2W H22 . . 114(2) ?
    H21 O2W H22 . . 110.4(16) ?
    Zn2 O3W H31 . . 123(2) ?
    Zn2 O3W H32 . . 108(2) ?
    H31 O3W H32 . . 110.0(16) ?
    O1 C1 O2 . . 122.88(18) ?
    O1 C1 C2 . . 118.88(17) ?
    O2 C1 C2 . . 118.22(17) ?
    C3 C2 C7 . . 118.70(18) ?
    C3 C2 C1 . . 121.49(17) ?
    C7 C2 C1 . . 119.80(18) ?
    C4 C3 C2 . . 120.90(18) ?
    C4 C3 H3 . . 119.5 ?
    C2 C3 H3 . . 119.5 ?
    C3 C4 C5 . . 120.22(19) ?
    C3 C4 H4 . . 119.9 ?
    C5 C4 H4 . . 119.9 ?
    O3 C5 C6 . . 125.13(18) ?
    O3 C5 C4 . . 115.20(18) ?
    C6 C5 C4 . . 119.68(18) ?
    C5 C6 C7 . . 119.81(18) ?
    C5 C6 H6 . . 120.1 ?
    C7 C6 H6 . . 120.1 ?
    C6 C7 C2 . . 120.67(19) ?
    C6 C7 H7 . . 119.7 ?
    C2 C7 H7 . . 119.7 ?
    O3 C8 C9 . . 104.73(16) ?
    O3 C8 H8A . . 110.8 ?
    C9 C8 H8A . . 110.8 ?
    O3 C8 H8B . . 110.8 ?
    C9 C8 H8B . . 110.8 ?
    H8A C8 H8B . . 108.9 ?
    C10 C9 C8 . . 115.08(17) ?
    C10 C9 H9A . . 108.5 ?
    C8 C9 H9A . . 108.5 ?
    C10 C9 H9B . . 108.5 ?
    C8 C9 H9B . . 108.5 ?
    H9A C9 H9B . . 107.5 ?
    O4 C10 O5 . . 123.89(18) ?
    O4 C10 C9 . . 117.94(18) ?
    O5 C10 C9 . . 118.18(17) ?
    O6 C11 O7 . . 123.78(18) ?
    O6 C11 C12 . . 120.02(18) ?
    O7 C11 C12 . . 116.20(18) ?
    C13 C12 C17 . . 118.71(18) ?
    C13 C12 C11 . . 119.70(18) ?
    C17 C12 C11 . . 121.58(17) ?
    C14 C13 C12 . . 121.23(19) ?
    C14 C13 H13 . . 119.4 ?
    C12 C13 H13 . . 119.4 ?
    C13 C14 C15 . . 119.43(18) ?
    C13 C14 H14 . . 120.3 ?
    C15 C14 H14 . . 120.3 ?
    O8 C15 C14 . . 124.62(18) ?
    O8 C15 C16 . . 115.42(18) ?
    C14 C15 C16 . . 119.96(19) ?
    C17 C16 C15 . . 120.07(19) ?
    C17 C16 H16 . . 120.0 ?
    C15 C16 H16 . . 120.0 ?
    C16 C17 C12 . . 120.56(18) ?
    C16 C17 H17 . . 119.7 ?
    C12 C17 H17 . . 119.7 ?
    O8 C18 C19 . . 105.89(16) ?
    O8 C18 H18A . . 110.6 ?
    C19 C18 H18A . . 110.6 ?
    O8 C18 H18B . . 110.6 ?
    C19 C18 H18B . . 110.6 ?
    H18A C18 H18B . . 108.7 ?
    C20 C19 C18 . . 112.35(16) ?
    C20 C19 H19A . . 109.1 ?
    C18 C19 H19A . . 109.1 ?
    C20 C19 H19B . . 109.1 ?
    C18 C19 H19B . . 109.1 ?
    H19A C19 H19B . . 107.9 ?
    O10 C20 O9 . . 122.00(17) ?
    O10 C20 C19 . . 117.89(17) ?
    O9 C20 C19 . . 120.09(17) ?
loop_
    _geom_torsion_atom_site_label_1
    _geom_torsion_atom_site_label_2
    _geom_torsion_atom_site_label_3
    _geom_torsion_atom_site_label_4
    _geom_torsion_site_symmetry_1
    _geom_torsion_site_symmetry_2
    _geom_torsion_site_symmetry_3
    _geom_torsion_site_symmetry_4
    _geom_torsion
    _geom_torsion_publ_flag
    O10 Zn1 O1 C1 . . . . -97.8(2) ?
    O2 Zn1 O1 C1 2_675 . . . 91.4(2) ?
    O2W Zn1 O1 C1 . . . . -3.0(2) ?
    O1W Zn1 O1 C1 . . . . 173.9(2) ?
    O7 Zn2 O5 C10 2_667 . . . -9.1(2) ?
    O9 Zn2 O5 C10 2_666 . . . 159.36(15) ?
    O6 Zn2 O5 C10 . . . . -109.21(17) ?
    O3W Zn2 O5 C10 . . . . 76.81(17) ?
    O7 Zn2 O6 C11 2_667 . . . 113.26(16) ?
    O5 Zn2 O6 C11 . . . . -120.30(16) ?
    O9 Zn2 O6 C11 2_666 . . . -2.73(16) ?
    O1 Zn1 O10 C20 . . . . 168.90(15) ?
    O2 Zn1 O10 C20 2_675 . . . -21.89(19) ?
    O2W Zn1 O10 C20 . . . . 78.96(16) ?
    O1W Zn1 O10 C20 . . . . -105.88(16) ?
    Zn1 O1 C1 O2 . . . . -80.4(3) ?
    Zn1 O1 C1 C2 . . . . 101.1(2) ?
    Zn1 O2 C1 O1 2_675 . . . 10.1(3) ?
    Zn1 O2 C1 C2 2_675 . . . -171.43(13) ?
    O1 C1 C2 C3 . . . . 155.8(2) ?
    O2 C1 C2 C3 . . . . -22.7(3) ?
    O1 C1 C2 C7 . . . . -24.7(3) ?
    O2 C1 C2 C7 . . . . 156.8(2) ?
    C7 C2 C3 C4 . . . . 0.3(3) ?
    C1 C2 C3 C4 . . . . 179.79(19) ?
    C2 C3 C4 C5 . . . . -1.3(3) ?
    C8 O3 C5 C6 . . . . 0.9(3) ?
    C8 O3 C5 C4 . . . . -179.40(19) ?
    C3 C4 C5 O3 . . . . -178.8(2) ?
    C3 C4 C5 C6 . . . . 0.9(3) ?
    O3 C5 C6 C7 . . . . -179.8(2) ?
    C4 C5 C6 C7 . . . . 0.5(3) ?
    C5 C6 C7 C2 . . . . -1.5(3) ?
    C3 C2 C7 C6 . . . . 1.1(3) ?
    C1 C2 C7 C6 . . . . -178.4(2) ?
    C5 O3 C8 C9 . . . . 178.69(18) ?
    O3 C8 C9 C10 . . . . 178.60(17) ?
    Zn2 O5 C10 O4 . . . . -2.4(3) ?
    Zn2 O5 C10 C9 . . . . 178.16(14) ?
    C8 C9 C10 O4 . . . . 166.79(19) ?
    C8 C9 C10 O5 . . . . -13.7(3) ?
    Zn2 O6 C11 O7 . . . . -86.4(2) ?
    Zn2 O6 C11 C12 . . . . 93.8(2) ?
    Zn2 O7 C11 O6 2_667 . . . -10.7(3) ?
    Zn2 O7 C11 C12 2_667 . . . 169.15(14) ?
    O6 C11 C12 C13 . . . . 3.2(3) ?
    O7 C11 C12 C13 . . . . -176.66(19) ?
    O6 C11 C12 C17 . . . . -177.8(2) ?
    O7 C11 C12 C17 . . . . 2.4(3) ?
    C17 C12 C13 C14 . . . . -0.2(3) ?
    C11 C12 C13 C14 . . . . 178.9(2) ?
    C12 C13 C14 C15 . . . . 1.3(3) ?
    C18 O8 C15 C14 . . . . 0.4(3) ?
    C18 O8 C15 C16 . . . . -179.35(19) ?
    C13 C14 C15 O8 . . . . 179.3(2) ?
    C13 C14 C15 C16 . . . . -0.9(3) ?
    O8 C15 C16 C17 . . . . 179.2(2) ?
    C14 C15 C16 C17 . . . . -0.6(4) ?
    C15 C16 C17 C12 . . . . 1.8(4) ?
    C13 C12 C17 C16 . . . . -1.4(3) ?
    C11 C12 C17 C16 . . . . 179.6(2) ?
    C15 O8 C18 C19 . . . . -177.33(19) ?
    O8 C18 C19 C20 . . . . 177.22(17) ?
    Zn1 O10 C20 O9 . . . . -6.3(3) ?
    Zn1 O10 C20 C19 . . . . 172.15(13) ?
    Zn2 O9 C20 O10 2_666 . . . -169.17(15) ?
    Zn2 O9 C20 C19 2_666 . . . 12.4(3) ?
    C18 C19 C20 O10 . . . . 25.9(3) ?
    C18 C19 C20 O9 . . . . -155.68(19) ?
loop_
    _geom_hbond_atom_site_label_D
    _geom_hbond_atom_site_label_H
    _geom_hbond_atom_site_label_A
    _geom_hbond_site_symmetry_A
    _geom_hbond_distance_DH
    _geom_hbond_distance_HA
    _geom_hbond_distance_DA
    _geom_hbond_angle_DHA
    O1W H11 O4 1_654 0.830(10)
                             1.990(10)
                                     2.781(2) 159(2)
    O1W H12 O4 2_676 0.830(10)
                             1.940(10)
                                     2.768(2) 173(2)
    O2W H21 O4 1_554 0.830(10)
                             2.13(2) 2.854(2) 145(2)
    O2W H22 O7 2_666 0.840(10)
                             1.980(10)
                                     2.776(2) 158(2)
    O3W H31 O2 2_576 0.830(10)
                             1.91(2) 2.700(2) 158(3)
    O3W H32 O9 1_456 0.840(10)
                             2.31(2) 3.026(2) 143(3)
