# Supplementary material for: Poly[triaqua­[μ4-3-(4-carboxyl­atophen­oxy)propionato-κ4 O:O′:O′′:O′′′][μ3-3-(4-carboxyl­atophen­oxy)propionato-κ3 O:O′:O′′]dizinc]
Source: Acta Crystallogr Sect E Struct Rep Online. 2012 Jan 31;68(Pt 2):m223–4. doi: 10.1107/S1600536812003200 (PMC3274937; doi:10.1107/S1600536812003200)
Supplement: Supplementary file 2 [file e-68-0m223-Isup2.hkl]

# 
# h,k,l, Fc-squared, Fo-squared, sigma(Fo-squared) and status flag 
# 
data_I
_shelx_title '  P-1' 
_shelx_refln_list_code          4 
_shelx_F_calc_maximum      239.42 
_exptl_crystal_F_000       612.00 
_reflns_d_resolution_high  0.7710 
 
loop_ 
 _symmetry_equiv_pos_as_xyz 
 'x, y, z' 
 '-x, -y, -z' 
 
_cell_length_a     7.6518 
_cell_length_b    11.3553 
_cell_length_c    13.5294 
_cell_angle_alpha  77.244 
_cell_angle_beta   85.624 
_cell_angle_gamma  73.311 
 
_shelx_F_squared_multiplier     1.000 
 
loop_ 
 _refln_index_h 
 _refln_index_k 
 _refln_index_l 
 _refln_F_squared_calc 
 _refln_F_squared_meas 
 _refln_F_squared_sigma 
 _refln_observed_status 
   2   0   0    33054.40    34002.44    493.45 o 
   3   0   0     2012.49     1991.00     13.19 o 
   4   0   0       65.69       55.61      1.77 o 
   5   0   0       35.39       50.45      4.23 o 
   6   0   0        4.21        5.00      2.26 o 
   7   0   0       54.37       55.98      3.20 o 
   8   0   0      235.50      258.39     13.72 o 
   9   0   0        5.55        6.89      7.32 o 
  -9   1   0      145.57      173.45     19.02 o 
  -8   1   0       65.05       73.91      9.42 o 
  -7   1   0      140.24      131.43      6.73 o 
  -6   1   0     1035.86     1079.11     12.38 o 
  -5   1   0       40.27       37.02      1.79 o 
  -4   1   0     2565.61     2600.77     17.96 o 
  -3   1   0      750.82      677.43      5.33 o 
  -2   1   0      106.91      102.62      1.79 o 
  -1   1   0       31.73       26.52      1.07 o 
   2   1   0    17129.24    18380.05    156.72 o 
   3   1   0     4146.11     4210.86     28.86 o 
   4   1   0    11645.54    12543.64    105.13 o 
   5   1   0     1738.99     1835.60     20.05 o 
   6   1   0        1.53        2.54      2.56 o 
   7   1   0      565.45      578.96     11.35 o 
   8   1   0      243.54      231.04      8.99 o 
   9   1   0       10.09       -0.06      6.37 o 
  -9   2   0       19.50       27.37     13.89 o 
  -8   2   0       38.56       20.86     30.30 o 
  -7   2   0        2.58        2.66      1.63 o 
  -6   2   0        2.99        0.76      1.88 o 
  -5   2   0       41.28       39.62      2.18 o 
  -4   2   0     1065.59     1013.97     10.59 o 
  -3   2   0     3886.96     3988.18     28.12 o 
  -2   2   0     1220.18     1203.83      8.35 o 
  -1   2   0     6705.86     7146.26     62.46 o 
   0   2   0    10674.37    11260.41    119.63 o 
   1   2   0    14468.71    15308.28    250.00 o 
   2   2   0      205.42      208.70      3.88 o 
   3   2   0      811.60      839.09     18.06 o 
   4   2   0        6.13        5.06      1.80 o 
   5   2   0       25.49       27.73      2.59 o 
   6   2   0      241.12      262.92      5.09 o 
   7   2   0      355.58      364.30      6.66 o 
   8   2   0        7.84        3.72      6.27 o 
   9   2   0        4.56       -0.42     10.24 o 
  -8   3   0      139.71      159.37     18.89 o 
  -7   3   0      763.77      744.39     36.07 o 
  -6   3   0       12.94       13.56      1.76 o 
  -5   3   0      185.40      182.75      4.46 o 
  -4   3   0     1588.27     1549.45     13.76 o 
  -3   3   0       14.31       16.09      1.79 o 
  -2   3   0        1.31        4.22      1.22 o 
  -1   3   0       10.42        9.34      1.52 o 
   0   3   0     2529.24     2623.11     23.91 o 
   1   3   0     4542.39     4492.60     43.08 o 
   2   3   0     2364.31     2652.83     35.70 o 
   3   3   0     8319.86     8446.73     90.99 o 
   4   3   0     4846.59     4861.58     51.89 o 
   5   3   0       20.32       20.10      3.12 o 
   6   3   0     1323.30     1289.95     42.87 o 
   7   3   0      671.26      636.00     14.97 o 
   8   3   0        0.87        4.62      2.96 o 
   9   3   0       19.93        9.75      3.77 o 
  -8   4   0        5.29        9.12     11.97 o 
  -7   4   0        0.39        1.04      1.81 o 
  -6   4   0       40.08       43.98      2.90 o 
  -5   4   0      725.12      719.80     16.08 o 
  -4   4   0       40.22       31.62      2.53 o 
  -3   4   0     3410.63     3332.36     24.49 o 
  -2   4   0     4361.59     4276.84     34.94 o 
  -1   4   0      541.09      571.54      6.33 o 
   0   4   0     9993.63    10451.12     94.91 o 
   1   4   0      467.46      456.97      6.78 o 
   2   4   0        0.51       17.10      6.47 o 
   3   4   0       15.50        8.08      3.39 o 
   4   4   0      192.69      203.39      4.20 o 
   5   4   0      126.61      133.27      4.97 o 
   6   4   0      256.79      257.18      5.89 o 
   7   4   0       31.72       44.21      8.98 o 
   8   4   0      594.94      646.15     13.80 o 
   9   4   0      303.45      279.29      7.10 o 
  -7   5   0       10.95        7.46     11.14 o 
  -6   5   0      830.82      818.92     61.77 o 
  -5   5   0      243.32      223.01     12.31 o 
  -4   5   0      168.76      168.75      4.99 o 
  -3   5   0        0.01        3.59      1.87 o 
  -2   5   0      154.60      152.03      4.15 o 
  -1   5   0     1862.23     1923.81     17.05 o 
   0   5   0     5296.00     5458.08     47.26 o 
   1   5   0      298.60      355.24      6.98 o 
   2   5   0     2362.24     2259.70     40.56 o 
   3   5   0     2000.68     1905.76     36.40 o 
   4   5   0     2666.08     2617.22     22.15 o 
   5   5   0      461.73      494.50      6.71 o 
   6   5   0      111.84      106.02      5.95 o 
   7   5   0       46.56       58.50      3.58 o 
   8   5   0       27.86       26.67      3.25 o 
   9   5   0        9.77       12.76      6.49 o 
  -7   6   0        5.53        0.06      8.90 o 
  -6   6   0      874.35      854.06     48.10 o 
  -5   6   0        2.09        4.20      3.45 o 
  -4   6   0     2580.89     2622.27     31.65 o 
  -3   6   0     1280.38     1258.77     16.14 o 
  -2   6   0     1858.00     1885.31     17.38 o 
  -1   6   0     2909.43     3033.64     30.65 o 
   0   6   0       27.93       24.21      3.16 o 
   1   6   0      881.16      953.26     12.43 o 
   2   6   0       88.82      104.11     11.56 o 
   3   6   0       63.39       66.72     10.92 o 
   4   6   0      372.21      351.30      5.31 o 
   5   6   0      725.68      701.74      8.53 o 
   6   6   0      219.54      235.48      5.25 o 
   7   6   0     1191.81     1165.38     14.42 o 
   8   6   0       24.17       26.56      3.90 o 
   9   6   0       15.16       24.69      4.63 o 
  -6   7   0        2.30        0.98      2.48 o 
  -5   7   0        8.14        9.99      3.27 o 
  -4   7   0        0.00        1.67      2.63 o 
  -3   7   0      300.62      302.43      6.29 o 
  -2   7   0      454.40      455.51      8.10 o 
  -1   7   0     1626.93     1587.62     15.67 o 
   0   7   0     1391.05     1364.27     14.64 o 
   1   7   0     8915.42     9169.96     90.05 o 
   2   7   0      295.56      296.22     11.24 o 
   3   7   0     2987.34     2989.75     49.88 o 
   4   7   0      946.65      863.48     28.88 o 
   5   7   0      325.38      317.62      5.16 o 
   6   7   0       48.97       39.71      3.88 o 
   7   7   0       29.19       26.92      3.16 o 
   8   7   0       19.36       15.63      3.84 o 
   9   7   0       79.91       75.19      6.11 o 
  -6   8   0       47.44       39.44     14.76 o 
  -5   8   0      847.70      834.09     29.40 o 
  -4   8   0      304.74      318.47      7.09 o 
  -3   8   0        6.90       12.21      3.28 o 
  -2   8   0      216.79      209.50      5.91 o 
  -1   8   0     2214.18     2150.61     21.49 o 
   0   8   0       13.03       14.56      2.97 o 
   1   8   0        7.08        4.18      2.30 o 
   2   8   0      336.21      326.29     13.00 o 
   3   8   0     1259.54     1221.87     26.38 o 
   4   8   0      507.03      516.80     16.90 o 
   5   8   0      149.69      146.17      3.62 o 
   6   8   0      530.75      510.57      7.17 o 
   7   8   0       18.07       17.60      4.80 o 
   8   8   0      179.76      196.61      6.94 o 
   9   8   0       34.40       22.62      6.59 o 
  -5   9   0        0.11       -2.97      3.05 o 
  -4   9   0       44.68       46.15      4.54 o 
  -3   9   0      757.95      768.10     14.84 o 
  -2   9   0     1355.31     1328.05     16.14 o 
  -1   9   0       63.59       60.57      5.54 o 
   0   9   0     3810.90     3743.17     36.76 o 
   1   9   0     1319.04     1336.05     22.67 o 
   2   9   0     1272.91     1258.69     16.71 o 
   3   9   0     1982.82     2012.14     54.17 o 
   4   9   0       19.45       12.58      7.72 o 
   5   9   0       77.06       73.86      4.25 o 
   6   9   0       26.27       32.33      3.97 o 
   7   9   0      215.16      202.66      8.89 o 
   8   9   0       41.48       50.49      8.65 o 
   9   9   0       10.63        7.08      5.46 o 
  -4  10   0      503.48      511.43     11.02 o 
  -3  10   0      248.49      258.21      9.17 o 
  -2  10   0       11.25       15.41      4.74 o 
  -1  10   0       41.19       46.23      4.76 o 
   0  10   0      433.45      424.84      8.49 o 
   1  10   0        0.61       -0.21      3.74 o 
   2  10   0       15.09       16.16      4.61 o 
   3  10   0      136.32      136.35     10.34 o 
   4  10   0      493.14      474.51     31.15 o 
   5  10   0     1659.60     1585.67     71.15 o 
   6  10   0        5.31        3.00      2.53 o 
   7  10   0      490.75      536.45     15.68 o 
   8  10   0        9.81        6.28      5.80 o 
  -3  11   0       38.65       38.69      5.44 o 
  -2  11   0      823.59      813.54     17.14 o 
  -1  11   0     1554.57     1595.36     53.94 o 
   0  11   0        1.41        4.74      4.14 o 
   1  11   0     1399.82     1374.52     29.92 o 
   2  11   0      550.09      565.48     12.69 o 
   3  11   0       15.41       23.12      9.89 o 
   4  11   0      223.37      223.29      9.81 o 
   5  11   0       38.89       27.00     15.30 o 
   6  11   0        6.18       17.25      8.82 o 
   7  11   0       87.89       79.90     11.72 o 
   8  11   0        0.04        9.91      9.99 o 
  -2  12   0       21.18       16.01      6.30 o 
  -1  12   0       29.44       27.52      7.40 o 
   0  12   0       84.56       72.74      9.48 o 
   1  12   0      844.85      844.18     20.04 o 
   2  12   0      285.02      267.90      7.84 o 
   3  12   0      758.48      722.48     14.40 o 
   4  12   0      689.00      658.29     33.66 o 
   5  12   0        7.65        3.55      9.25 o 
   6  12   0      196.52      248.14     14.77 o 
   7  12   0      180.33      178.82     13.12 o 
  -1  13   0      163.40      168.91     10.26 o 
   0  13   0      530.40      529.28     14.16 o 
   1  13   0       67.22       71.89     10.84 o 
   2  13   0      162.34      152.83      7.33 o 
   3  13   0      183.17      169.83     18.92 o 
   4  13   0      254.08      198.55     20.30 o 
   5  13   0        7.60       12.48      8.67 o 
   6  13   0      162.60      171.13     14.38 o 
   1  14   0      163.01      157.18     15.11 o 
   2  14   0      899.92      880.57     37.04 o 
   3  14   0      118.63      123.29     32.46 o 
   4  14   0      274.69      241.99     23.98 o 
  -4 -14   1        2.20       11.87     11.74 o 
  -3 -14   1      161.07      168.52     21.19 o 
  -2 -14   1      315.32      299.01     24.27 o 
  -6 -13   1       78.49       81.25     19.96 o 
  -5 -13   1        5.48        6.97     10.05 o 
  -4 -13   1       19.41       37.87     14.57 o 
  -3 -13   1        1.25        2.27     16.30 o 
  -2 -13   1       12.40        8.16     10.66 o 
  -1 -13   1       35.94       31.20      5.25 o 
   0 -13   1      782.92      778.63     25.34 o 
   1 -13   1        5.21        6.36      5.39 o 
  -7 -12   1      173.14      175.96     13.48 o 
  -6 -12   1       58.05       56.05     15.19 o 
  -5 -12   1       26.82       39.65      9.35 o 
  -4 -12   1      446.84      444.58     24.49 o 
  -3 -12   1      826.93      780.02     11.23 o 
  -2 -12   1       60.41       70.85      5.49 o 
  -1 -12   1      735.93      709.97     28.08 o 
   0 -12   1       83.03       87.74      7.58 o 
   1 -12   1       34.69       25.36      5.98 o 
   2 -12   1       74.71       63.47      7.70 o 
  -8 -11   1       83.43       78.48     10.32 o 
  -7 -11   1       47.85       66.62      9.77 o 
  -6 -11   1       42.44       46.36      8.90 o 
  -5 -11   1        1.63        3.45      6.19 o 
  -4 -11   1       26.99       21.39      6.79 o 
  -3 -11   1      108.31      117.06      4.37 o 
  -2 -11   1       15.83       14.39      6.05 o 
  -1 -11   1     1753.66     1759.00     23.69 o 
   0 -11   1       23.41       25.03      5.03 o 
   1 -11   1     1699.10     1705.39     41.94 o 
   2 -11   1      139.99      145.28     13.19 o 
   3 -11   1      368.72      389.03     12.54 o 
  -8 -10   1       55.45       53.44     10.38 o 
  -7 -10   1      119.54      128.26     10.31 o 
  -6 -10   1      384.35      389.05     14.00 o 
  -5 -10   1      857.66      889.73     39.10 o 
  -4 -10   1       90.04       80.54      5.19 o 
  -3 -10   1      123.25      134.38      3.60 o 
  -2 -10   1      807.07      811.26     13.57 o 
  -1 -10   1      211.59      215.57      6.57 o 
   0 -10   1      625.88      599.01     13.07 o 
   1 -10   1      237.91      225.93      8.43 o 
   2 -10   1       40.05       28.84      6.87 o 
   3 -10   1      718.01      723.92     19.13 o 
   4 -10   1        8.10       11.55      7.16 o 
  -9  -9   1        9.25       11.05      6.29 o 
  -8  -9   1       70.71       78.31      8.32 o 
  -7  -9   1      145.07      127.72     11.31 o 
  -6  -9   1        0.01       -0.26      1.50 o 
  -5  -9   1        5.52        5.84      3.20 o 
  -4  -9   1       52.63       59.34      5.78 o 
  -3  -9   1     3916.74     3966.03     43.95 o 
  -2  -9   1      339.14      335.82      8.07 o 
  -1  -9   1     1662.59     1664.77     22.53 o 
   0  -9   1     2668.42     2656.50     31.77 o 
   1  -9   1      324.17      318.12     10.09 o 
   2  -9   1      617.35      603.36     11.15 o 
   3  -9   1      390.59      382.96      9.66 o 
   4  -9   1       50.58       58.15      9.54 o 
   5  -9   1        0.64        2.41      3.84 o 
  -9  -8   1       20.27       16.73      6.90 o 
  -8  -8   1      104.86      122.95     10.15 o 
  -7  -8   1      144.38      138.18      7.58 o 
  -6  -8   1      222.95      225.89      3.93 o 
  -5  -8   1      127.62      133.32      6.92 o 
  -4  -8   1     1079.82     1018.40     23.96 o 
  -3  -8   1     3206.84     3207.42     32.31 o 
  -2  -8   1       70.06       69.96      9.04 o 
  -1  -8   1       37.63       38.20      3.18 o 
   0  -8   1     1751.06     1716.02     22.47 o 
   1  -8   1     1132.42     1156.45     14.28 o 
   2  -8   1     3394.10     3342.53     34.29 o 
   3  -8   1      149.67      143.86      6.03 o 
   4  -8   1      839.77      827.16     14.45 o 
   5  -8   1      420.06      383.20     29.13 o 
   6  -8   1        0.59       -5.63     11.11 o 
  -9  -7   1       20.90       23.86      3.60 o 
  -8  -7   1       12.48       10.06      3.10 o 
  -7  -7   1        0.27        3.74      2.19 o 
  -6  -7   1      139.63      127.56     11.16 o 
  -5  -7   1       33.36       37.51      1.99 o 
  -4  -7   1     1753.45     1700.72     20.36 o 
  -3  -7   1        3.42        7.01      5.54 o 
  -2  -7   1     2805.80     2839.74     29.56 o 
  -1  -7   1     6091.19     6069.87     65.86 o 
   0  -7   1       60.10       68.66      3.96 o 
   1  -7   1     3820.00     3699.72     33.77 o 
   2  -7   1      503.25      497.01      7.46 o 
   3  -7   1      242.41      247.82      5.62 o 
   4  -7   1       44.42       53.00      3.53 o 
   5  -7   1       65.80       62.15      8.48 o 
   6  -7   1        1.87        6.05     10.66 o 
  -9  -6   1       24.78       23.69      3.63 o 
  -8  -6   1      265.04      259.83      6.12 o 
  -7  -6   1     1362.60     1344.57     15.67 o 
  -6  -6   1        0.51       -0.46      3.89 o 
  -5  -6   1      979.67     1015.30     11.01 o 
  -4  -6   1      286.93      267.51      5.11 o 
  -3  -6   1      313.16      302.56     10.82 o 
  -2  -6   1      181.29      190.32      8.61 o 
  -1  -6   1      780.79      817.80     11.86 o 
   0  -6   1     2595.95     2599.86     23.32 o 
   1  -6   1     7221.24     7117.86     65.77 o 
   2  -6   1      934.21      899.30     10.50 o 
   3  -6   1    10979.71    10932.19    110.49 o 
   4  -6   1      672.77      704.60     10.62 o 
   5  -6   1      826.43      766.95     23.92 o 
   6  -6   1      485.68      516.86     11.67 o 
   7  -6   1       36.95       54.14     15.88 o 
  -9  -5   1        6.12        8.23      3.07 o 
  -8  -5   1        0.04        1.20      2.49 o 
  -7  -5   1       18.42       13.68      2.80 o 
  -6  -5   1      259.43      241.08      6.90 o 
  -5  -5   1      644.96      622.83      7.95 o 
  -4  -5   1      340.54      305.80      6.39 o 
  -3  -5   1     3634.47     3551.47     33.19 o 
  -2  -5   1      352.51      295.42      9.12 o 
  -1  -5   1     1394.71     1406.02     13.20 o 
   0  -5   1     5110.37     5332.68     46.20 o 
   1  -5   1     1131.90     1231.96     10.82 o 
   2  -5   1      445.32      447.51      7.90 o 
   3  -5   1       45.56       42.05      2.37 o 
   4  -5   1       13.20       13.05      3.48 o 
   5  -5   1      970.49      927.81     23.85 o 
   6  -5   1      383.75      359.44     28.71 o 
   7  -5   1      194.65      209.66     21.10 o 
  -9  -4   1      226.95      226.99      6.78 o 
  -8  -4   1      157.86      165.43      6.39 o 
  -7  -4   1      228.22      208.48      7.56 o 
  -6  -4   1      183.70      179.86      8.05 o 
  -5  -4   1      107.88      123.90      5.55 o 
  -4  -4   1       17.04       22.10      2.02 o 
  -3  -4   1       57.64       58.99      8.07 o 
  -2  -4   1      843.25      886.98     14.95 o 
  -1  -4   1       24.22       18.20      3.79 o 
   0  -4   1    10573.72    11084.96    101.74 o 
   1  -4   1      752.36      694.12      6.91 o 
   2  -4   1     2840.80     2793.52     24.01 o 
   3  -4   1      539.22      569.03      5.84 o 
   4  -4   1     1112.08     1083.15      9.29 o 
   5  -4   1      631.13      622.11     18.47 o 
   6  -4   1       21.32       21.16      2.03 o 
   7  -4   1        6.50        5.97      7.23 o 
   8  -4   1        0.29        0.10      9.09 o 
  -9  -3   1        5.80        4.66      3.92 o 
  -8  -3   1        3.52        2.60      5.25 o 
  -7  -3   1      313.59      300.42      9.01 o 
  -6  -3   1      252.43      241.75      4.90 o 
  -5  -3   1      487.47      473.10      9.06 o 
  -4  -3   1     5085.04     4988.07     83.86 o 
  -3  -3   1     1933.26     1899.95     34.67 o 
  -2  -3   1      487.50      594.84      5.66 o 
  -1  -3   1     1773.18     1631.89     38.43 o 
   0  -3   1      394.12      397.77      6.19 o 
   1  -3   1        9.64       10.19      1.28 o 
   2  -3   1        6.76        5.77      1.39 o 
   3  -3   1       64.18       64.11      1.74 o 
   4  -3   1     1859.64     1753.15     17.82 o 
   5  -3   1        2.27        3.55      1.93 o 
   6  -3   1      377.71      362.88     14.96 o 
   7  -3   1      745.16      858.56     21.60 o 
   8  -3   1       79.07       95.28     11.84 o 
  -9  -2   1       60.97       55.55     32.24 o 
  -8  -2   1      102.00      102.84      4.91 o 
  -7  -2   1     1525.54     1565.21     19.66 o 
  -6  -2   1        1.84        4.30      2.26 o 
  -5  -2   1      733.35      725.35      9.48 o 
  -4  -2   1        4.85        6.49      1.43 o 
  -3  -2   1      422.05      428.17      7.21 o 
  -2  -2   1      499.64      473.75      6.66 o 
   0  -2   1     1822.11     1810.92     12.62 o 
   1  -2   1     8638.96     8863.76     80.63 o 
   2  -2   1      745.25      802.95      5.65 o 
   3  -2   1     4706.79     4828.96     33.21 o 
   4  -2   1     2663.57     2669.44     47.49 o 
   5  -2   1       67.74       57.45      2.76 o 
   6  -2   1      191.10      185.01      3.78 o 
   7  -2   1       35.28       29.52      4.07 o 
   8  -2   1      124.10      144.53     12.36 o 
   9  -2   1       26.53       23.05     16.46 o 
  -9  -1   1        1.08        0.29      6.72 o 
  -8  -1   1      288.15      280.83      7.04 o 
  -7  -1   1      761.39      782.55     13.58 o 
  -6  -1   1       84.38       76.51      2.89 o 
  -5  -1   1     3671.17     3864.47     29.06 o 
  -4  -1   1     1387.86     1368.14     10.56 o 
  -3  -1   1    14371.14    15202.07    129.59 o 
  -2  -1   1     1239.04     1290.09      8.23 o 
  -1  -1   1      114.35      116.79      2.30 o 
   1  -1   1        0.26        2.22      0.58 o 
   2  -1   1      466.16      503.31      5.10 o 
   3  -1   1     3422.74     3399.13     23.51 o 
   4  -1   1      943.91      984.93      6.68 o 
   5  -1   1      930.68      978.85      7.78 o 
   6  -1   1      523.19      526.63      5.84 o 
   7  -1   1       41.39       46.28      3.17 o 
   8  -1   1      284.50      329.41     17.15 o 
   9  -1   1      114.33       98.76     11.93 o 
  -9   0   1       96.28        4.39     15.53 o 
  -8   0   1      144.50      176.37      7.11 o 
  -7   0   1      149.00      152.64      7.90 o 
  -6   0   1        8.14        9.30      1.91 o 
  -5   0   1     1550.32     1633.16     17.43 o 
  -4   0   1       88.97       84.60      6.06 o 
  -3   0   1    14424.25    14797.40    127.63 o 
  -2   0   1     2315.00     2337.84     20.76 o 
  -1   0   1     9758.14    10045.68    201.84 o 
   1   0   1      150.64      185.74      3.06 o 
   2   0   1     1753.07     1995.13     16.63 o 
   3   0   1     2495.73     2579.75     16.17 o 
   4   0   1        0.69        1.94      0.97 o 
   5   0   1      445.48      460.18     10.95 o 
   6   0   1      389.46      402.46      5.28 o 
   7   0   1       13.95       16.49      2.66 o 
   8   0   1      221.46      250.20     16.09 o 
   9   0   1        5.56       -0.03      7.14 o 
  -9   1   1       14.52       12.13     11.08 o 
  -8   1   1        0.19        1.92      1.88 o 
  -7   1   1      555.05      563.84      9.03 o 
  -6   1   1     1312.33     1397.45     12.84 o 
  -5   1   1        4.36        4.33      1.94 o 
  -4   1   1     2847.49     2792.85     20.61 o 
  -3   1   1      350.68      307.12      4.91 o 
  -2   1   1        0.84        3.29      1.62 o 
  -1   1   1      454.16      413.21      6.35 o 
   1   1   1     1388.21     1353.53      9.50 o 
   2   1   1    10015.00    10782.01    114.99 o 
   3   1   1      266.92      268.76      3.45 o 
   4   1   1    11230.16    11577.90    110.09 o 
   5   1   1      145.34      160.01      5.51 o 
   6   1   1       37.28       32.53      3.49 o 
   7   1   1      381.64      361.52     10.55 o 
   8   1   1       23.11       16.42      5.10 o 
   9   1   1       11.41        0.00      6.15 o 
  -9   2   1       15.61       24.68     13.32 o 
  -8   2   1       48.88       44.70      6.95 o 
  -7   2   1       36.59       41.85      2.71 o 
  -6   2   1       10.53        9.30      1.95 o 
  -5   2   1      941.00      991.71     14.81 o 
  -4   2   1     4600.40     4817.58     58.41 o 
  -3   2   1      145.93      162.82      3.08 o 
  -2   2   1     3941.09     3919.44     31.23 o 
  -1   2   1      972.10      989.63      8.19 o 
   0   2   1     6181.32     6857.51     67.43 o 
   1   2   1    10192.62    10861.26    114.90 o 
   2   2   1    57320.04    60049.85   1430.96 o 
   3   2   1      493.32      483.46      4.78 o 
   4   2   1     3223.53     3593.06     42.82 o 
   5   2   1        1.07        3.68      2.64 o 
   6   2   1      576.52      581.96      8.23 o 
   7   2   1      619.44      615.50      6.90 o 
   8   2   1       98.20      102.76      4.82 o 
   9   2   1       67.25       -0.58      6.79 o 
  -8   3   1      219.35      261.39     21.23 o 
  -7   3   1      397.90      376.67     21.30 o 
  -6   3   1       84.09       68.95      7.07 o 
  -5   3   1      592.14      593.15      9.62 o 
  -4   3   1     1610.15     1595.53     17.80 o 
  -3   3   1      270.00      267.03      4.48 o 
  -2   3   1       52.54       58.42      3.24 o 
  -1   3   1      129.24      128.62      2.89 o 
   0   3   1     5194.11     5440.86     53.00 o 
   1   3   1     4552.38     4666.61     44.61 o 
   2   3   1      688.69      728.99     11.36 o 
   3   3   1    12370.46    13049.68    154.04 o 
   4   3   1    11533.02    12660.93    123.33 o 
   5   3   1      542.15      529.11     10.15 o 
   6   3   1     3053.32     3187.89     41.09 o 
   7   3   1      105.78      101.67      6.16 o 
   8   3   1        1.23       -0.72      2.34 o 
   9   3   1        0.88        0.77     10.18 o 
  -8   4   1       64.56       56.34     15.91 o 
  -7   4   1       49.09       38.91      5.72 o 
  -6   4   1       15.38       18.59      2.82 o 
  -5   4   1      392.80      366.06     14.05 o 
  -4   4   1      844.02      886.93     11.18 o 
  -3   4   1     3708.55     3553.66     30.20 o 
  -2   4   1      520.96      489.51      6.28 o 
  -1   4   1       88.22      144.57      3.61 o 
   0   4   1    10445.85    10932.34    126.35 o 
   1   4   1       56.32       79.13      5.65 o 
   2   4   1     3891.38     4218.76     44.44 o 
   3   4   1     2265.27     2390.09     33.55 o 
   4   4   1      677.56      651.54      6.82 o 
   5   4   1       55.96       54.10      2.57 o 
   6   4   1      595.88      579.20      8.55 o 
   7   4   1      413.34      416.36      9.48 o 
   8   4   1     1079.48     1087.40     28.21 o 
   9   4   1        4.80        3.64      3.28 o 
  -7   5   1      267.10      256.05     26.49 o 
  -6   5   1      396.14      367.85     22.54 o 
  -5   5   1        6.11        5.81      2.25 o 
  -4   5   1      385.70      369.91      6.69 o 
  -3   5   1      105.16      113.14      4.28 o 
  -2   5   1        1.88        5.21      2.25 o 
  -1   5   1     1705.38     1728.22     14.85 o 
   0   5   1     2036.23     2077.96     21.33 o 
   1   5   1       12.61       33.79      3.62 o 
   2   5   1     6127.96     6338.47     68.32 o 
   3   5   1     2418.54     2425.63     36.18 o 
   4   5   1     8167.28     8595.74     99.83 o 
   5   5   1     1696.87     1702.67     18.47 o 
   6   5   1       34.70       43.98      5.20 o 
   7   5   1      307.84      301.25      6.28 o 
   8   5   1       46.91       41.60      3.35 o 
   9   5   1       11.45       12.06      2.81 o 
  -7   6   1      203.01      224.00     21.87 o 
  -6   6   1      510.90      479.30     27.39 o 
  -5   6   1      513.60      478.29     15.82 o 
  -4   6   1     2571.67     2586.92     38.17 o 
  -3   6   1       23.13       26.50      2.99 o 
  -2   6   1     2771.57     2765.78     26.15 o 
  -1   6   1     2762.65     2710.09     23.86 o 
   0   6   1        5.92        6.34      2.78 o 
   1   6   1       77.56       62.89      4.14 o 
   2   6   1        4.47        4.52      2.86 o 
   3   6   1      370.30      364.83     10.56 o 
   4   6   1     3763.60     3720.30     59.71 o 
   5   6   1      923.69      921.05     10.57 o 
   6   6   1      991.08     1001.87     10.91 o 
   7   6   1     1165.64     1111.06     14.97 o 
   8   6   1        8.66       14.25      3.28 o 
   9   6   1       39.45       45.70      4.93 o 
  -6   7   1        1.78        1.23      3.84 o 
  -5   7   1        6.03       10.11      2.96 o 
  -4   7   1       12.81       11.51      3.10 o 
  -3   7   1        0.44        7.40      2.86 o 
  -2   7   1     1086.35     1076.46     12.20 o 
  -1   7   1       20.27       18.69      3.41 o 
   0   7   1     5770.39     5842.71     55.92 o 
   1   7   1     4334.08     4301.25     52.13 o 
   2   7   1       70.14       73.53      5.13 o 
   3   7   1     3091.28     3070.36     50.61 o 
   4   7   1      859.41      860.47     26.96 o 
   5   7   1      209.80      221.98      5.34 o 
   6   7   1       55.01       57.61      5.63 o 
   7   7   1       10.41       12.22      3.49 o 
   8   7   1       45.90       42.74      4.18 o 
   9   7   1       13.51       12.39      4.22 o 
  -6   8   1       14.42       10.82      3.87 o 
  -5   8   1      304.25      293.02     12.76 o 
  -4   8   1      255.58      275.01      6.97 o 
  -3   8   1      734.83      738.66     10.84 o 
  -2   8   1      718.46      719.89     11.65 o 
  -1   8   1      174.30      156.82     12.89 o 
   0   8   1     1263.25     1200.34     13.26 o 
   1   8   1      618.38      604.72     21.39 o 
   2   8   1      112.90      121.73      7.06 o 
   3   8   1      548.19      518.18     15.75 o 
   4   8   1      254.95      255.44     12.17 o 
   5   8   1      792.85      801.68     13.40 o 
   6   8   1      211.95      218.84      5.99 o 
   7   8   1      120.42      118.05      4.93 o 
   8   8   1      276.46      267.32      7.08 o 
   9   8   1        3.86       11.42      4.73 o 
  -5   9   1        0.86        2.46      3.60 o 
  -4   9   1       41.94       37.45      5.69 o 
  -3   9   1      629.94      644.34     18.01 o 
  -2   9   1      327.48      335.26      7.97 o 
  -1   9   1      352.62      384.70      9.03 o 
   0   9   1     1143.07     1112.23     15.18 o 
   1   9   1        8.40       13.30      4.07 o 
   2   9   1     1563.80     1566.37     23.02 o 
   3   9   1     1072.99     1084.02     37.30 o 
   4   9   1      397.52      396.97     16.36 o 
   5   9   1      158.39      154.56     11.85 o 
   6   9   1       40.35       43.34      4.51 o 
   7   9   1       14.68       17.09      3.18 o 
   8   9   1      102.89      103.92      4.85 o 
   9   9   1       18.66       26.58      9.56 o 
  -4  10   1      605.65      637.23     15.84 o 
  -3  10   1      432.54      439.41     18.86 o 
  -2  10   1       57.43       66.89      6.45 o 
  -1  10   1        0.69        3.18      3.44 o 
   0  10   1      205.89      206.32      6.72 o 
   1  10   1      506.85      470.35      8.62 o 
   2  10   1     1365.74     1220.06     94.52 o 
   3  10   1      141.27      144.38     12.71 o 
   4  10   1     1981.26     1989.25     43.03 o 
   5  10   1      275.64      295.26     16.39 o 
   6  10   1      222.87      235.63      9.37 o 
   7  10   1      334.53      325.05     11.47 o 
   8  10   1        4.05        7.67      9.33 o 
  -4  11   1      167.53      171.76     11.12 o 
  -3  11   1        1.12       -3.96      4.10 o 
  -2  11   1     1213.50     1231.27     22.93 o 
  -1  11   1      909.06      902.58     20.07 o 
   0  11   1        3.02        7.53      5.37 o 
   1  11   1      298.56      304.52      7.83 o 
   2  11   1      624.33      616.37     14.38 o 
   3  11   1       31.57        2.69     10.45 o 
   4  11   1      108.27      122.26     13.86 o 
   5  11   1       28.11        6.79     14.95 o 
   6  11   1       16.45        9.02      6.21 o 
   7  11   1      121.66      128.18     10.37 o 
   8  11   1       73.65       69.89      8.97 o 
  -3  12   1      175.47      174.07      8.60 o 
  -2  12   1        9.60        4.33      4.49 o 
  -1  12   1        0.92       -3.78      4.24 o 
   0  12   1      347.82      340.50     11.38 o 
   1  12   1      734.46      757.70     18.50 o 
   2  12   1      341.61      334.96      9.05 o 
   3  12   1      628.26      619.27     35.90 o 
   4  12   1       13.80        8.84      2.96 o 
   5  12   1       10.30       13.29     10.34 o 
   6  12   1      247.50      256.83     14.02 o 
   7  12   1       61.69       68.06     17.75 o 
  -1  13   1      654.50      654.94     17.12 o 
   0  13   1      417.74      428.38     13.38 o 
   1  13   1        2.66        3.81      6.23 o 
   2  13   1       55.18       59.41      8.37 o 
   3  13   1      148.62      137.88      6.75 o 
   4  13   1       50.71       47.03     14.41 o 
   5  13   1      194.53      211.29     33.42 o 
   6  13   1        6.39       12.74      8.54 o 
   1  14   1      285.97      277.97     14.93 o 
   2  14   1      553.85      537.04     17.11 o 
   3  14   1       45.95       40.02     15.33 o 
   4  14   1       79.44       60.99     29.20 o 
   5  14   1      186.93      202.52     22.73 o 
  -5 -13   2        0.52        2.94      7.61 o 
  -4 -13   2       36.68       41.06     14.37 o 
  -3 -13   2        3.54       -0.26      5.95 o 
  -2 -13   2        5.25        8.84     10.66 o 
  -1 -13   2      124.87      123.49     15.80 o 
   0 -13   2       88.44       73.04      9.71 o 
  -6 -12   2      132.19      150.84     16.28 o 
  -5 -12   2       16.83       21.38      8.82 o 
  -4 -12   2      950.26      977.60     24.69 o 
  -3 -12   2       82.16      104.94     15.37 o 
  -2 -12   2      526.86      513.84      9.34 o 
  -1 -12   2      164.21      160.27      6.77 o 
   0 -12   2       65.26       74.19     12.12 o 
   1 -12   2        9.97        7.20      6.43 o 
   2 -12   2       50.69       40.37      6.97 o 
  -7 -11   2      276.99      282.53     16.30 o 
  -6 -11   2        2.69       -0.48      5.68 o 
  -5 -11   2      124.32      128.63     11.34 o 
  -4 -11   2       74.76       74.73      9.80 o 
  -3 -11   2        5.51        1.28      3.44 o 
  -2 -11   2      796.41      769.91     13.71 o 
  -1 -11   2      187.32      195.69      8.94 o 
   0 -11   2      740.20      753.87     19.81 o 
   1 -11   2      559.82      570.60     17.10 o 
   2 -11   2        1.40       -1.13      5.24 o 
   3 -11   2      469.37      501.65     13.75 o 
  -8 -10   2       83.78       81.36      9.92 o 
  -7 -10   2       34.01       32.67     10.02 o 
  -6 -10   2      803.25      791.41     19.84 o 
  -5 -10   2      555.82      566.83     21.90 o 
  -4 -10   2       54.96       66.42      8.55 o 
  -3 -10   2      277.52      258.25      5.54 o 
  -2 -10   2      115.82      112.40     11.40 o 
  -1 -10   2       73.92       81.21      9.04 o 
   0 -10   2       41.74       39.92      6.85 o 
   1 -10   2        2.05        3.63      4.79 o 
   2 -10   2      196.16      195.87      8.46 o 
   3 -10   2      586.29      589.71     15.49 o 
   4 -10   2        0.60       -1.46      4.11 o 
  -8  -9   2       59.32       53.07     19.10 o 
  -7  -9   2        2.82        8.52     10.63 o 
  -6  -9   2       14.79        8.76      5.94 o 
  -5  -9   2       82.03       73.89      8.61 o 
  -4  -9   2      558.33      564.81     17.35 o 
  -3  -9   2     1138.08     1116.90     11.75 o 
  -2  -9   2      491.03      476.30     22.95 o 
  -1  -9   2      249.61      253.46      8.03 o 
   0  -9   2      551.34      546.61      9.90 o 
   1  -9   2      437.28      424.72      9.54 o 
   2  -9   2      405.01      401.45     12.08 o 
   3  -9   2       98.20       95.09      8.61 o 
   4  -9   2        0.24        3.43      3.94 o 
   5  -9   2        2.36       -3.62     16.36 o 
  -9  -8   2       29.58       25.87      7.99 o 
  -8  -8   2        3.34        2.28      6.63 o 
  -7  -8   2      596.25      614.43     15.34 o 
  -6  -8   2      212.57      217.11     23.15 o 
  -5  -8   2      379.79      368.35     13.88 o 
  -4  -8   2     2798.42     2739.68     37.23 o 
  -3  -8   2      140.60      125.55      9.89 o 
  -2  -8   2       85.73       80.37      2.58 o 
  -1  -8   2       44.64       47.27      7.73 o 
   0  -8   2      403.79      384.17     11.28 o 
   1  -8   2      125.21      126.19      9.92 o 
   2  -8   2       81.18       91.01      6.61 o 
   3  -8   2      453.96      457.28     12.58 o 
   4  -8   2      166.37      183.03      7.18 o 
   5  -8   2      459.28      397.96     49.99 o 
   6  -8   2      212.35      263.38     22.76 o 
  -9  -7   2       14.47       15.21      5.54 o 
  -8  -7   2       88.37       97.74      7.77 o 
  -7  -7   2        5.27        5.70      2.16 o 
  -6  -7   2        5.10        5.38      3.87 o 
  -5  -7   2      391.31      407.33     12.77 o 
  -4  -7   2     1246.41     1236.90     18.97 o 
  -3  -7   2      134.53      139.28     16.84 o 
  -2  -7   2     2953.56     3088.77     31.21 o 
  -1  -7   2     3627.91     3673.31     37.99 o 
   0  -7   2     1385.53     1362.10     17.83 o 
   1  -7   2     3195.00     3169.51     35.29 o 
   2  -7   2      113.35      120.09      6.28 o 
   3  -7   2      137.79      142.24      5.86 o 
   4  -7   2        1.09        2.51      5.55 o 
   5  -7   2        2.81        3.01      2.81 o 
   6  -7   2       54.31       63.23     14.95 o 
  -9  -6   2       29.50       22.39      6.47 o 
  -8  -6   2      245.85      256.52      9.41 o 
  -7  -6   2      493.40      485.70      7.38 o 
  -6  -6   2      217.38      204.42      5.96 o 
  -5  -6   2      380.36      358.90      8.80 o 
  -4  -6   2      311.97      304.66      6.49 o 
  -3  -6   2      217.55      263.90      7.63 o 
  -2  -6   2      279.01      333.86      5.44 o 
  -1  -6   2      311.56      361.88      5.39 o 
   0  -6   2     2555.35     2596.11     26.66 o 
   1  -6   2     1729.73     1675.34     18.57 o 
   2  -6   2        4.87        7.27      2.75 o 
   3  -6   2     6099.67     6124.18     50.37 o 
   4  -6   2     2601.63     2648.05     23.69 o 
   5  -6   2      179.32      175.06      5.18 o 
   6  -6   2      539.02      568.05     26.51 o 
   7  -6   2        0.03       -1.70     17.70 o 
  -9  -5   2       10.89       16.93      9.57 o 
  -8  -5   2        3.30        0.21      2.68 o 
  -7  -5   2       13.50       11.46      3.04 o 
  -6  -5   2      216.14      204.41      4.84 o 
  -5  -5   2      406.71      402.97      5.94 o 
  -4  -5   2      270.40      269.75      4.26 o 
  -3  -5   2     7285.76     7355.61    119.16 o 
  -2  -5   2        1.69        1.55      2.00 o 
  -1  -5   2     5863.97     6181.00     81.70 o 
   0  -5   2     4323.02     4597.37     47.99 o 
   1  -5   2      101.45      118.25      7.06 o 
   2  -5   2      633.22      630.86      6.76 o 
   3  -5   2      147.70      148.74      4.84 o 
   4  -5   2      316.01      306.68      8.61 o 
   5  -5   2     1356.85     1383.01     14.82 o 
   6  -5   2       74.78       85.16     10.48 o 
   7  -5   2      478.27      411.03    271.29 o 
  -9  -4   2       17.62       32.11     11.62 o 
  -8  -4   2       20.52       32.74      4.32 o 
  -7  -4   2      272.56      281.12      7.94 o 
  -6  -4   2      317.58      330.03      6.40 o 
  -5  -4   2      158.24      160.68      7.17 o 
  -4  -4   2       52.85       51.82      5.51 o 
  -3  -4   2        6.22       11.13      1.17 o 
  -2  -4   2      100.62      101.45      5.79 o 
  -1  -4   2     1410.30     1340.60     13.03 o 
   0  -4   2      800.90      808.12      6.60 o 
   1  -4   2     3472.28     3350.44     31.28 o 
   2  -4   2     3111.56     3088.87     21.71 o 
   3  -4   2      127.82      134.91      2.59 o 
   4  -4   2     5843.23     6055.48     59.92 o 
   5  -4   2     2579.93     2629.97     25.98 o 
   6  -4   2      212.90      197.67     17.98 o 
   7  -4   2      121.48      130.59     21.72 o 
   8  -4   2       21.18       17.41      9.98 o 
  -9  -3   2        2.76        2.50      4.64 o 
  -8  -3   2      144.17       91.75     58.84 o 
  -7  -3   2      290.83      296.66      6.19 o 
  -6  -3   2        7.43        5.74      3.68 o 
  -5  -3   2      556.13      558.44      9.94 o 
  -4  -3   2     3427.34     3429.73     32.37 o 
  -3  -3   2      828.00      823.66      8.60 o 
  -2  -3   2       16.28       31.98      4.19 o 
  -1  -3   2     1880.27     1926.98     15.64 o 
   0  -3   2       12.82       11.50      1.24 o 
   1  -3   2       75.28       67.64      3.62 o 
   2  -3   2       34.67       31.07      1.65 o 
   3  -3   2      303.59      291.56      3.82 o 
   4  -3   2     1687.71     1658.83     22.06 o 
   5  -3   2       22.65       20.34      1.27 o 
   6  -3   2     1141.55     1150.65     22.42 o 
   7  -3   2     1055.25     1160.61     25.71 o 
   8  -3   2        7.92        4.78      8.89 o 
  -9  -2   2       19.38        2.53      4.89 o 
  -8  -2   2      351.74      371.66     10.50 o 
  -7  -2   2      734.55      761.03     11.52 o 
  -6  -2   2      247.25      241.41      4.50 o 
  -5  -2   2      414.89      417.47      5.87 o 
  -4  -2   2        5.74        5.83      1.42 o 
  -3  -2   2      517.52      497.58      5.46 o 
  -2  -2   2      251.23      214.22      3.06 o 
  -1  -2   2      381.14      364.16      7.27 o 
   0  -2   2     4321.18     4332.54     31.35 o 
   1  -2   2     3957.37     4148.61     31.40 o 
   2  -2   2     1497.70     1758.19     12.94 o 
   3  -2   2     3541.89     3620.70     23.90 o 
   4  -2   2     1389.97     1403.45     19.10 o 
   5  -2   2       49.06       51.55      1.54 o 
   6  -2   2      253.40      263.05     13.00 o 
   7  -2   2        0.10       -5.94      6.47 o 
   8  -2   2       46.65       55.95     10.41 o 
  -9  -1   2       55.16       27.89     15.72 o 
  -8  -1   2      139.11      149.85     14.02 o 
  -7  -1   2       42.36       45.78      3.68 o 
  -6  -1   2      580.54      586.76      8.76 o 
  -5  -1   2      939.82      947.46      8.95 o 
  -4  -1   2      760.48      787.15      9.34 o 
  -3  -1   2    12848.06    13376.83    116.35 o 
  -2  -1   2       97.51       99.10      3.15 o 
  -1  -1   2      706.68      690.12      7.14 o 
   0  -1   2       18.35       25.47      2.00 o 
   1  -1   2      118.64      130.33      3.18 o 
   2  -1   2       98.70      105.68      8.66 o 
   3  -1   2     3912.92     3990.31     60.65 o 
   4  -1   2       90.65       92.88      1.37 o 
   5  -1   2     1591.00     1654.96     29.44 o 
   6  -1   2      564.09      592.23     13.86 o 
   7  -1   2      580.77      672.96     27.15 o 
   8  -1   2      634.53      735.03     46.84 o 
   9  -1   2       11.90       21.19     21.42 o 
  -9   0   2      114.07      160.33     15.94 o 
  -8   0   2      166.20      177.99     10.02 o 
  -7   0   2       33.32       32.03      4.10 o 
  -6   0   2       13.12        8.81      2.63 o 
  -5   0   2        4.52        4.02      2.19 o 
  -4   0   2      826.45      782.58      6.81 o 
  -3   0   2     2696.79     2532.55     20.98 o 
  -2   0   2       86.15      108.30      3.59 o 
  -1   0   2    13778.36    13995.17    161.23 o 
   0   0   2     4010.37     4096.95     35.93 o 
   1   0   2     9697.97     9785.16     95.74 o 
   2   0   2     1077.71     1050.90     22.23 o 
   3   0   2      630.05      600.07      9.89 o 
   4   0   2      246.85      260.98      3.73 o 
   5   0   2      109.73      120.22      4.53 o 
   6   0   2       32.01       26.16      1.84 o 
   7   0   2      393.34      417.78     16.15 o 
   8   0   2       50.59       60.51     12.23 o 
   9   0   2      104.46      147.78     17.26 o 
  -9   1   2        2.41        0.32      7.97 o 
  -8   1   2       98.85       82.76      6.98 o 
  -7   1   2     1089.22     1101.78     24.17 o 
  -6   1   2      600.33      623.71      8.85 o 
  -5   1   2       32.91       24.48      2.81 o 
  -4   1   2     2563.02     2383.26     36.08 o 
  -3   1   2       70.18       57.16      3.31 o 
  -2   1   2      111.99      106.10      3.42 o 
  -1   1   2      745.72      711.97     12.33 o 
   0   1   2      122.19      122.72      4.50 o 
   1   1   2     3047.91     3151.79     25.74 o 
   2   1   2      188.25      203.55      2.36 o 
   3   1   2     4377.45     4615.84     77.30 o 
   4   1   2     5444.03     5313.83     57.64 o 
   5   1   2      312.42      325.07      9.12 o 
   6   1   2      246.33      263.46      8.26 o 
   7   1   2      962.19      939.76     10.55 o 
   8   1   2        6.51       17.90      9.25 o 
   9   1   2       48.33       -0.22     11.91 o 
  -8   2   2       30.70       33.42      4.29 o 
  -7   2   2      173.93      186.61     11.82 o 
  -6   2   2        9.55       11.09      2.55 o 
  -5   2   2       97.63       89.51      6.59 o 
  -4   2   2     1381.79     1352.58     20.26 o 
  -3   2   2      886.37     1045.34     10.08 o 
  -2   2   2     1748.80     1567.77     18.82 o 
  -1   2   2    11261.20    11711.06    132.43 o 
   0   2   2     5035.62     5227.97     50.68 o 
   1   2   2     5265.57     5683.29     53.18 o 
   2   2   2     2709.95     2785.39     28.72 o 
   3   2   2       54.28       46.77      2.02 o 
   4   2   2     1804.54     1927.83     14.77 o 
   5   2   2      577.20      615.98      8.08 o 
   6   2   2      552.35      618.62      6.45 o 
   7   2   2        1.04        2.53      2.07 o 
   8   2   2       91.79      106.41      8.33 o 
   9   2   2       19.41       -0.19      6.59 o 
  -8   3   2      133.70      151.77      9.52 o 
  -7   3   2        6.07        8.86      3.99 o 
  -6   3   2      319.71      295.21      6.43 o 
  -5   3   2      952.52      970.02     29.81 o 
  -4   3   2      820.69      811.44     14.62 o 
  -3   3   2      729.70      715.32      7.49 o 
  -2   3   2      291.65      285.64      4.21 o 
  -1   3   2      163.81      155.34      5.54 o 
   0   3   2     5456.08     5808.64     57.79 o 
   1   3   2     4010.18     4112.31     40.80 o 
   2   3   2     2032.91     2311.14     22.55 o 
   3   3   2     6017.20     6031.71     84.61 o 
   4   3   2     1519.06     1663.48     13.97 o 
   5   3   2     1491.68     1543.76     12.76 o 
   6   3   2      750.40      706.90      7.06 o 
   7   3   2       61.64       66.70      5.11 o 
   8   3   2        0.81       -0.65      2.62 o 
   9   3   2        0.87        0.00      5.41 o 
  -8   4   2        2.26        0.80      9.28 o 
  -7   4   2       15.50       17.44      3.47 o 
  -6   4   2      217.24      204.01     15.09 o 
  -5   4   2        5.16        8.51      2.45 o 
  -4   4   2     1072.65     1004.29     10.64 o 
  -3   4   2     6205.40     6710.05     69.13 o 
  -2   4   2     4299.60     4938.26     43.32 o 
  -1   4   2     6088.58     6276.03     76.53 o 
   0   4   2    17181.98    18976.16    241.83 o 
   1   4   2     2304.61     2306.11     26.83 o 
   2   4   2     1074.20     1114.60     11.74 o 
   3   4   2      757.56      761.77     12.36 o 
   4   4   2     5045.86     5275.93     57.72 o 
   5   4   2      128.64      129.65      4.56 o 
   6   4   2      161.71      154.44      5.69 o 
   7   4   2     1235.59     1223.82     15.92 o 
   8   4   2      475.00      462.61      8.50 o 
   9   4   2        4.69        0.29      5.54 o 
  -7   5   2      221.63      221.12     18.23 o 
  -6   5   2      112.44      115.61      8.25 o 
  -5   5   2       41.10       43.62      4.23 o 
  -4   5   2      390.05      359.88     10.00 o 
  -3   5   2      225.20      229.57      6.75 o 
  -2   5   2      102.06      102.88      4.69 o 
  -1   5   2     1432.97     1483.28     19.45 o 
   0   5   2     1006.40     1098.42     14.37 o 
   1   5   2     3725.44     3568.55     38.92 o 
   2   5   2     9278.66     9911.00    113.57 o 
   3   5   2      149.62      176.51      4.74 o 
   4   5   2     2952.01     2845.88     42.90 o 
   5   5   2     1247.40     1224.28     11.62 o 
   6   5   2      575.41      567.62      7.16 o 
   7   5   2      365.86      335.39      6.13 o 
   8   5   2      207.65      191.29      6.54 o 
   9   5   2       10.56        7.07      2.94 o 
  -7   6   2      208.66      171.39     15.58 o 
  -6   6   2        0.08        5.67      3.74 o 
  -5   6   2      346.05      354.85      8.14 o 
  -4   6   2      409.25      396.09      7.19 o 
  -3   6   2      253.47      288.90      8.44 o 
  -2   6   2     3286.67     3415.63     42.46 o 
  -1   6   2      566.99      524.87      8.82 o 
   0   6   2     1478.35     1512.21     19.35 o 
   1   6   2      237.89      250.00      7.48 o 
   2   6   2        0.98        3.70      2.77 o 
   3   6   2     1075.69     1103.29     14.18 o 
   4   6   2     1440.25     1346.92     23.63 o 
   5   6   2       33.89       28.67      3.23 o 
   6   6   2      117.77      133.70      7.02 o 
   7   6   2      231.67      220.92      5.89 o 
   8   6   2        1.02       -0.38      2.11 o 
   9   6   2       89.98       84.16      5.31 o 
  -7   7   2      173.96      213.63     23.15 o 
  -6   7   2       38.11       40.83      4.83 o 
  -5   7   2       38.05       43.92      8.40 o 
  -4   7   2       35.22       40.38      5.82 o 
  -3   7   2       47.72       59.60      4.96 o 
  -2   7   2      868.93      866.57     10.82 o 
  -1   7   2      335.65      366.01      8.89 o 
   0   7   2     6732.49     6860.25     79.89 o 
   1   7   2      953.04      870.96     12.76 o 
   2   7   2      999.31     1012.26     16.24 o 
   3   7   2     1653.45     1662.04     23.39 o 
   4   7   2      672.57      739.65     16.87 o 
   5   7   2        4.07        3.89      4.79 o 
   6   7   2      611.89      625.03      9.54 o 
   7   7   2      158.94      153.14      4.93 o 
   8   7   2        1.84       -2.60      2.60 o 
   9   7   2        2.21        0.75      2.36 o 
  -6   8   2      195.71      165.48     13.37 o 
  -5   8   2      690.48      663.46     30.22 o 
  -4   8   2       20.93       26.13      5.28 o 
  -3   8   2     1765.86     1736.59     53.15 o 
  -2   8   2      163.71      168.55      6.65 o 
  -1   8   2      303.51      299.90     14.68 o 
   0   8   2      262.18      259.17      7.92 o 
   1   8   2       89.14      102.15      6.15 o 
   2   8   2      836.58      827.04     13.79 o 
   3   8   2       47.50       44.01      5.31 o 
   4   8   2      832.78      790.52     19.66 o 
   5   8   2     1227.17     1200.01     25.55 o 
   6   8   2      819.92      784.48     11.10 o 
   7   8   2      119.99      120.14      5.30 o 
   8   8   2      609.67      563.12     10.91 o 
   9   8   2       38.20       24.48      4.41 o 
  -5   9   2       34.14       31.71      4.62 o 
  -4   9   2       34.29       38.33      5.72 o 
  -3   9   2      594.35      593.72     14.43 o 
  -2   9   2        1.61        3.42      3.80 o 
  -1   9   2     2384.97     2400.01     27.39 o 
   0   9   2      672.14      673.67     13.02 o 
   1   9   2     2273.10     2222.09     32.96 o 
   2   9   2     2199.96     2278.44     30.57 o 
   3   9   2       14.43       12.97      7.17 o 
   4   9   2      476.74      505.02     17.26 o 
   5   9   2        4.93        9.57      6.72 o 
   6   9   2      140.61      145.23      5.60 o 
   7   9   2       71.73       68.78      9.44 o 
   8   9   2       83.40       76.82      6.41 o 
   9   9   2        0.72        0.35      2.67 o 
  -5  10   2      293.54      298.14     13.43 o 
  -4  10   2      228.08      217.42      9.46 o 
  -3  10   2        6.19        4.45      4.52 o 
  -2  10   2       28.73       23.64      6.44 o 
  -1  10   2      155.79      146.32      8.43 o 
   0  10   2       61.53       57.95      5.06 o 
   1  10   2       99.84       95.14      8.36 o 
   2  10   2       23.74       30.11      7.17 o 
   3  10   2      275.89      281.11     15.40 o 
   4  10   2     1006.66     1013.88     27.82 o 
   5  10   2        4.72        8.26      7.56 o 
   6  10   2      799.72      788.74     13.77 o 
   7  10   2      452.64      430.91     13.49 o 
   8  10   2       16.31       19.11      4.69 o 
  -4  11   2       18.71       13.58      6.31 o 
  -3  11   2       50.67       52.21      6.74 o 
  -2  11   2      820.91      828.55     14.63 o 
  -1  11   2      108.88      101.26      7.50 o 
   0  11   2      556.70      561.80     13.59 o 
   1  11   2      303.19      277.13     10.91 o 
   2  11   2       76.96       91.62      9.41 o 
   3  11   2      257.19      274.01     17.03 o 
   4  11   2       10.51        2.14      7.56 o 
   5  11   2        5.52        9.12      8.68 o 
   6  11   2        9.71       13.21      5.04 o 
   7  11   2       79.76       93.86      9.17 o 
   8  11   2      169.46      176.96     10.80 o 
  -3  12   2        7.78        8.77      5.86 o 
  -2  12   2        0.77       -3.30      4.51 o 
  -1  12   2      190.14      190.94      9.52 o 
   0  12   2      111.40      111.06      9.77 o 
   1  12   2      254.49      254.98     10.20 o 
   2  12   2       75.30       86.52      7.32 o 
   3  12   2      863.78      836.14     29.48 o 
   4  12   2      137.09      145.22     16.36 o 
   5  12   2      392.40      376.87     21.55 o 
   6  12   2      343.95      356.70     21.23 o 
   7  12   2       73.03       69.42      9.77 o 
  -1  13   2      323.91      305.17     17.03 o 
   0  13   2      291.48      305.43     10.40 o 
   1  13   2        1.37        1.76      4.52 o 
   2  13   2        1.27        1.60      6.75 o 
   3  13   2        0.02       -4.21      5.38 o 
   4  13   2      233.87      253.10     33.45 o 
   5  13   2      494.86      512.86     26.60 o 
   6  13   2       11.25        8.20     10.69 o 
   0  14   2        5.41        6.01      6.02 o 
   1  14   2      234.41      226.24     10.74 o 
   2  14   2      277.66      269.72     10.34 o 
   3  14   2       16.20        8.62      7.24 o 
   4  14   2      311.60      390.86     26.73 o 
   5  14   2        4.46       23.59     23.98 o 
  -5 -13   3      129.06      104.02     22.82 o 
  -4 -13   3       17.20        9.58      8.61 o 
  -3 -13   3       16.09        6.18      9.46 o 
  -2 -13   3       98.94       96.12     11.42 o 
  -1 -13   3      260.88      209.15    122.26 o 
   0 -13   3        6.31        5.97      5.44 o 
  -6 -12   3       45.04       52.92     15.56 o 
  -5 -12   3      147.62      148.01     16.67 o 
  -4 -12   3      665.84      661.85     21.13 o 
  -3 -12   3       15.61       17.18     17.24 o 
  -2 -12   3      368.48      354.38     17.82 o 
  -1 -12   3        4.55        5.86      3.55 o 
   0 -12   3        1.11       13.37      7.42 o 
   1 -12   3        7.43        9.51      6.60 o 
   2 -12   3       35.62       53.30     11.27 o 
  -7 -11   3       44.81       48.59     10.24 o 
  -6 -11   3       15.62       26.16      8.90 o 
  -5 -11   3       17.70       16.25      9.69 o 
  -4 -11   3       25.19       34.68     10.53 o 
  -3 -11   3      422.93      427.64     19.29 o 
  -2 -11   3      534.16      515.62     10.18 o 
  -1 -11   3       26.22       25.46      3.82 o 
   0 -11   3     1194.94     1180.02     18.25 o 
   1 -11   3      121.42      127.73      7.41 o 
   2 -11   3      428.59      450.16     14.70 o 
   3 -11   3      437.99      428.02     35.62 o 
  -8 -10   3       27.79       29.75     10.66 o 
  -7 -10   3      137.07      130.95     13.99 o 
  -6 -10   3      408.43      419.27     19.08 o 
  -5 -10   3        8.40        3.56      6.12 o 
  -4 -10   3      100.88       95.09      9.57 o 
  -3 -10   3      254.03      262.67     19.64 o 
  -2 -10   3      138.30      132.12     11.85 o 
  -1 -10   3      112.00      111.66     11.19 o 
   0 -10   3        8.10        7.01      3.52 o 
   1 -10   3       24.18       23.08      9.20 o 
   2 -10   3      111.71       93.36      8.39 o 
   3 -10   3       60.48       66.83      7.54 o 
   4 -10   3      121.83      112.47     25.72 o 
  -8  -9   3       68.12       76.72     11.61 o 
  -7  -9   3        4.58        0.99      7.09 o 
  -6  -9   3      147.77      138.42     12.50 o 
  -5  -9   3      134.19      150.61     12.12 o 
  -4  -9   3      167.75      175.53     10.05 o 
  -3  -9   3        9.04        9.85      6.67 o 
  -2  -9   3       58.63       53.43      4.50 o 
  -1  -9   3      450.10      455.90      7.67 o 
   0  -9   3     1171.84     1127.52     20.49 o 
   1  -9   3       72.69       79.70      6.87 o 
   2  -9   3      577.99      572.95     11.56 o 
   3  -9   3       44.55       38.55      5.36 o 
   4  -9   3        3.02        4.24      6.45 o 
   5  -9   3       11.36       -2.43      9.25 o 
  -8  -8   3      101.44       93.00     10.95 o 
  -7  -8   3      528.19      514.85     32.03 o 
  -6  -8   3       54.09       52.92      7.50 o 
  -5  -8   3      307.39      311.50     11.48 o 
  -4  -8   3     2172.24     2142.61     31.17 o 
  -3  -8   3      289.45      297.97     11.59 o 
  -2  -8   3      333.36      312.81      6.15 o 
  -1  -8   3      173.67      167.67      6.63 o 
   0  -8   3       28.95       28.66      4.66 o 
   1  -8   3      205.83      204.38     10.22 o 
   2  -8   3      484.80      475.46     17.38 o 
   3  -8   3       69.28       63.37      5.19 o 
   4  -8   3     1226.13     1216.32     39.23 o 
   5  -8   3       87.78       81.41      7.24 o 
  -9  -7   3       24.78       11.84      9.92 o 
  -8  -7   3       21.92       12.30      7.52 o 
  -7  -7   3        5.00       -0.83      4.40 o 
  -6  -7   3       99.22       94.42     12.49 o 
  -5  -7   3      103.27       93.79      7.37 o 
  -4  -7   3      408.79      409.80     16.73 o 
  -3  -7   3      339.09      340.67     14.04 o 
  -2  -7   3     2931.93     2897.75     25.35 o 
  -1  -7   3        3.67        8.47      1.97 o 
   0  -7   3     5430.58     5286.08     60.72 o 
   1  -7   3      446.30      458.28     18.50 o 
   2  -7   3       72.14       71.58      4.62 o 
   3  -7   3        2.65        3.92      6.10 o 
   4  -7   3        4.44        7.51      5.28 o 
   5  -7   3        4.97        6.41      5.71 o 
   6  -7   3       87.59       73.15     26.96 o 
  -9  -6   3       77.76       55.34      8.35 o 
  -8  -6   3      623.27      601.22     20.84 o 
  -7  -6   3       61.09       60.95      9.57 o 
  -6  -6   3      927.77      944.19     34.61 o 
  -5  -6   3      227.01      268.82     12.74 o 
  -4  -6   3      163.38      154.95     10.21 o 
  -3  -6   3      351.02      371.97     12.81 o 
  -2  -6   3       62.68       61.57      4.93 o 
  -1  -6   3     1355.00     1509.14     17.36 o 
   0  -6   3     2935.40     2847.17     31.15 o 
   1  -6   3      512.66      526.26      9.54 o 
   2  -6   3     4240.31     4072.06     38.68 o 
   3  -6   3      964.00      947.28     11.10 o 
   4  -6   3      862.25      868.78     14.06 o 
   5  -6   3        8.32        9.54      3.58 o 
   6  -6   3       15.55       11.21      9.29 o 
   7  -6   3        1.15       -4.77     11.78 o 
  -9  -5   3        7.31       14.95     12.26 o 
  -8  -5   3      130.35      140.96     11.36 o 
  -7  -5   3      201.19      183.70     11.75 o 
  -6  -5   3       35.26       45.49     13.03 o 
  -5  -5   3        4.70        9.83      5.70 o 
  -4  -5   3     3225.51     3314.59     55.38 o 
  -3  -5   3     6183.62     6174.58    100.27 o 
  -2  -5   3      973.85      947.90     18.06 o 
  -1  -5   3     2808.07     2728.74     39.02 o 
   0  -5   3      446.55      465.82      4.94 o 
   1  -5   3       20.14       24.31      2.74 o 
   2  -5   3       86.40       85.89      3.21 o 
   3  -5   3       13.27       13.03      2.36 o 
   4  -5   3      925.67      900.19     10.28 o 
   5  -5   3      187.50      209.67     10.83 o 
   6  -5   3       24.28       31.66      8.59 o 
   7  -5   3      198.71      238.77     16.36 o 
  -9  -4   3       16.02       19.27     11.88 o 
  -8  -4   3       52.80       48.34      8.32 o 
  -7  -4   3     1008.15      992.94     23.11 o 
  -6  -4   3       65.53       70.33     12.93 o 
  -5  -4   3        1.39        7.27      5.03 o 
  -4  -4   3      404.69      406.51     11.62 o 
  -3  -4   3        0.89        6.05      4.26 o 
  -2  -4   3        7.75        7.72      6.66 o 
  -1  -4   3    10255.68    10880.82    178.86 o 
   0  -4   3      207.99      277.62      3.57 o 
   1  -4   3    10964.99    11489.47    108.81 o 
   2  -4   3      295.47      326.49      5.64 o 
   3  -4   3      708.78      692.07      9.89 o 
   4  -4   3      487.63      501.00      7.24 o 
   5  -4   3      608.44      617.23     15.08 o 
   6  -4   3      382.57      397.77     18.94 o 
   7  -4   3       13.02        3.32     12.33 o 
   8  -4   3      237.06      290.05     17.94 o 
  -9  -3   3       34.51       28.49      7.14 o 
  -8  -3   3       37.32       27.84      5.85 o 
  -7  -3   3        5.46        9.41      4.60 o 
  -6  -3   3        1.50       -0.07      2.07 o 
  -5  -3   3      120.48      124.41      5.04 o 
  -4  -3   3     1849.55     1800.44     15.28 o 
  -3  -3   3       43.14       39.01      1.34 o 
  -2  -3   3     1025.88      924.59     15.78 o 
  -1  -3   3     2289.55     2430.76     21.97 o 
   0  -3   3      542.00      534.11      4.57 o 
   1  -3   3       81.99       74.13      3.16 o 
   2  -3   3       13.83       14.23      2.13 o 
   3  -3   3      836.98      794.20      8.12 o 
   4  -3   3      350.93      316.76      5.82 o 
   5  -3   3       48.10       61.35     11.67 o 
   6  -3   3      423.14      452.15     16.28 o 
   7  -3   3      638.12      679.25     28.62 o 
   8  -3   3       14.93       20.84     11.76 o 
  -9  -2   3        9.71        4.48      5.44 o 
  -8  -2   3      383.34      393.45     19.40 o 
  -7  -2   3       46.77       47.00      4.50 o 
  -6  -2   3      265.10      282.62      9.09 o 
  -5  -2   3      151.33      154.24      4.80 o 
  -4  -2   3       81.66       83.22      5.78 o 
  -3  -2   3      302.41      293.89      4.57 o 
  -2  -2   3       10.52       16.33      2.40 o 
  -1  -2   3       25.90       21.63      3.12 o 
   0  -2   3    16538.01    16599.27    198.13 o 
   1  -2   3     5840.82     6241.94     50.71 o 
   2  -2   3     1011.00      910.85      8.65 o 
   3  -2   3     5091.86     5387.02     38.40 o 
   4  -2   3      454.05      458.79     12.39 o 
   5  -2   3      110.90      127.11      7.78 o 
   6  -2   3      755.09      781.19     17.33 o 
   7  -2   3      203.69      224.31     12.71 o 
   8  -2   3        2.95        6.87      7.73 o 
  -9  -1   3       94.82       78.80     44.04 o 
  -8  -1   3      137.05      142.45      6.31 o 
  -7  -1   3      155.99      144.71      5.61 o 
  -6  -1   3     1442.68     1430.15     16.12 o 
  -5  -1   3       39.52       39.45      3.97 o 
  -4  -1   3     4183.35     4229.91     36.65 o 
  -3  -1   3     4756.07     4724.93     39.12 o 
  -2  -1   3     1259.03     1303.87     17.15 o 
  -1  -1   3      499.39      477.61      6.41 o 
   0  -1   3       18.30       20.46      3.81 o 
   1  -1   3      186.93      187.03      2.19 o 
   2  -1   3      149.49      138.69      1.36 o 
   3  -1   3     3033.69     3114.74     72.21 o 
   4  -1   3      907.96      926.13     27.07 o 
   5  -1   3     2170.75     2282.39     75.65 o 
   6  -1   3      271.91      293.10     13.23 o 
   7  -1   3      768.41      848.50     23.46 o 
   8  -1   3      798.34      866.62     32.08 o 
   9  -1   3       44.66       50.97     15.21 o 
  -9   0   3       95.10       59.73     38.19 o 
  -8   0   3      125.44      127.04     11.06 o 
  -7   0   3       45.49       61.41      4.06 o 
  -6   0   3        5.53        4.93      2.50 o 
  -5   0   3      188.81      188.59      5.48 o 
  -4   0   3     1002.82     1007.61     10.11 o 
  -3   0   3     1009.67      866.84     15.33 o 
  -2   0   3     1047.76      987.03     10.99 o 
  -1   0   3     3314.29     3237.67     32.30 o 
   0   0   3       33.72       69.39      2.43 o 
   1   0   3     5961.36     5848.84     53.89 o 
   2   0   3       23.31       25.62      1.20 o 
   3   0   3       28.57       41.52      5.03 o 
   4   0   3        2.47        4.14      3.09 o 
   5   0   3       18.99       23.15      5.89 o 
   6   0   3        0.61        0.66      3.90 o 
   7   0   3      540.56      566.77     21.32 o 
   8   0   3        7.42        3.07      8.64 o 
   9   0   3       52.62       78.31     26.06 o 
  -9   1   3        4.92        2.68      4.03 o 
  -8   1   3      525.93      513.00     23.35 o 
  -7   1   3     1131.94     1142.74     13.67 o 
  -6   1   3       11.10       15.98      2.89 o 
  -5   1   3      612.75      595.33      8.55 o 
  -4   1   3     1698.47     1586.00     18.42 o 
  -3   1   3      348.00      373.22      5.07 o 
  -2   1   3       89.73       78.41      4.06 o 
  -1   1   3      753.90      743.61      8.40 o 
   0   1   3      391.99      388.52      7.18 o 
   1   1   3     2902.00     2923.29     29.85 o 
   2   1   3      309.91      331.49      3.62 o 
   3   1   3     8872.11     8915.90    199.04 o 
   4   1   3     3623.79     3705.04     26.36 o 
   5   1   3        0.26        1.02      0.39 o 
   6   1   3      348.10      363.45      5.31 o 
   7   1   3      511.74      550.22     19.56 o 
   8   1   3        0.21       -4.55      7.84 o 
   9   1   3       71.18       64.19     13.99 o 
  -8   2   3       12.96       12.03      3.60 o 
  -7   2   3       99.68      104.12      4.58 o 
  -6   2   3       54.68       56.91      4.29 o 
  -5   2   3      303.51      288.59      5.54 o 
  -4   2   3        2.04       10.49      2.66 o 
  -3   2   3     3649.28     3589.33     49.12 o 
  -2   2   3     1020.05      920.70     18.38 o 
  -1   2   3      258.04      279.53      9.06 o 
   0   2   3    10862.11    11242.43    123.90 o 
   1   2   3      450.19      495.05      6.38 o 
   2   2   3      869.88      920.51      7.88 o 
   3   2   3     2336.29     2360.07     44.69 o 
   4   2   3      315.99      321.04      4.75 o 
   5   2   3      380.12      368.08      5.01 o 
   6   2   3       25.64       22.01      1.37 o 
   7   2   3       88.11       93.36      4.11 o 
   8   2   3      414.33      449.35     30.41 o 
  -8   3   3       93.52      104.54      5.77 o 
  -7   3   3       36.41       29.58      4.18 o 
  -6   3   3      746.05      729.94     16.28 o 
  -5   3   3     1096.98     1061.61     26.68 o 
  -4   3   3       15.78       10.66      2.90 o 
  -3   3   3      947.79      933.23     10.26 o 
  -2   3   3      135.90      126.46      4.02 o 
  -1   3   3      354.41      375.44      6.04 o 
   0   3   3     3392.89     3563.82     34.60 o 
   1   3   3     1034.74     1051.78     11.16 o 
   2   3   3      986.70      902.96     11.53 o 
   3   3   3     2325.81     2298.98     20.41 o 
   4   3   3     5389.45     5555.60     58.88 o 
   5   3   3     1521.08     1575.75     13.08 o 
   6   3   3        5.87       19.84     10.51 o 
   7   3   3        0.70        1.83      1.44 o 
   8   3   3       37.90       31.73      3.36 o 
  -8   4   3      270.33      254.33     30.00 o 
  -7   4   3       77.70       66.22      4.22 o 
  -6   4   3       24.23       24.54      4.26 o 
  -5   4   3      175.00      152.14     10.37 o 
  -4   4   3     1315.98     1305.55     16.09 o 
  -3   4   3     1930.48     1803.06     25.45 o 
  -2   4   3      178.33      224.73      5.17 o 
  -1   4   3     1256.84     1099.88     12.46 o 
   0   4   3     3474.13     3540.63     35.45 o 
   1   4   3      162.56      178.61     10.10 o 
   2   4   3       66.97       71.71      5.09 o 
   3   4   3      470.20      473.46      7.19 o 
   4   4   3      202.06      213.12      8.77 o 
   5   4   3      511.71      501.07      5.63 o 
   6   4   3      138.44      135.70      8.22 o 
   7   4   3     1709.76     1692.93     34.80 o 
   8   4   3       88.69       83.31      6.00 o 
   9   4   3      105.97       -0.45     10.53 o 
  -7   5   3      283.65      271.99     12.74 o 
  -6   5   3        1.74        1.26      3.21 o 
  -5   5   3      181.95      165.26     11.63 o 
  -4   5   3      281.05      257.14      9.81 o 
  -3   5   3      166.93      163.36      4.88 o 
  -2   5   3      100.13       92.70      3.77 o 
  -1   5   3      214.07      201.41     10.36 o 
   0   5   3       65.88       94.10      4.24 o 
   1   5   3     6264.52     6196.74     69.19 o 
   2   5   3     4272.18     4570.06     49.87 o 
   3   5   3      469.40      443.83      8.15 o 
   4   5   3      868.26      754.63     18.54 o 
   5   5   3        6.69       11.81      7.24 o 
   6   5   3        7.38       10.39      2.18 o 
   7   5   3      127.10      118.14      9.00 o 
   8   5   3        0.23       -0.26      2.00 o 
   9   5   3        0.43        0.29      5.41 o 
  -7   6   3        3.93        7.47      3.79 o 
  -6   6   3        1.73        0.74      4.53 o 
  -5   6   3      430.59      432.50     10.76 o 
  -4   6   3      132.77      120.27      5.05 o 
  -3   6   3     2076.13     2021.98     34.36 o 
  -2   6   3      982.63      931.10     14.91 o 
  -1   6   3      310.27      409.10     11.16 o 
   0   6   3        7.82       31.15      4.50 o 
   1   6   3      438.96      517.74     10.19 o 
   2   6   3      731.53      759.94     10.67 o 
   3   6   3      194.01      204.37      6.84 o 
   4   6   3     2517.02     2476.88     38.99 o 
   5   6   3       79.17       86.16     10.39 o 
   6   6   3     1686.87     1642.59     16.04 o 
   7   6   3       28.28       22.33      3.23 o 
   8   6   3      364.18      352.17      7.18 o 
   9   6   3      129.98      116.72      6.56 o 
  -6   7   3      102.45      110.65     14.32 o 
  -5   7   3       31.95       33.97      5.07 o 
  -4   7   3      117.35      129.06      7.36 o 
  -3   7   3      232.62      252.27      9.11 o 
  -2   7   3      385.37      386.10      8.00 o 
  -1   7   3      895.34      904.48     23.50 o 
   0   7   3     3440.98     3359.83     38.38 o 
   1   7   3      164.24      192.05      6.50 o 
   2   7   3      387.84      341.02      9.47 o 
   3   7   3     4152.30     4354.61     50.04 o 
   4   7   3      492.59      545.29     13.93 o 
   5   7   3       38.87       40.79     10.08 o 
   6   7   3       16.41        9.44      6.33 o 
   7   7   3      269.45      261.14      8.12 o 
   8   7   3      496.39      484.83     10.09 o 
   9   7   3        0.96       -1.11      3.18 o 
  -6   8   3      793.56      751.34     53.44 o 
  -5   8   3      133.07      116.84      8.37 o 
  -4   8   3     1198.38     1217.23     36.61 o 
  -3   8   3      322.80      329.50      9.35 o 
  -2   8   3      342.26      337.13      8.62 o 
  -1   8   3       96.87      106.63      7.92 o 
   0   8   3       52.77       64.10      5.56 o 
   1   8   3      154.89      172.49     11.89 o 
   2   8   3      193.59      181.63      7.80 o 
   3   8   3        0.69       -2.61      3.52 o 
   4   8   3     1008.92      950.40     21.32 o 
   5   8   3     1126.39     1110.56     23.91 o 
   6   8   3      102.49      113.64     13.49 o 
   7   8   3      380.76      394.23      8.28 o 
   8   8   3       34.86       38.80      4.36 o 
   9   8   3        0.01        1.28      3.69 o 
  -5   9   3       37.02       33.03      4.95 o 
  -4   9   3       55.08       55.90      7.92 o 
  -3   9   3      193.83      187.48      8.52 o 
  -2   9   3      850.33      882.25     20.71 o 
  -1   9   3     1210.33     1211.04     15.66 o 
   0   9   3       44.03       37.55      6.92 o 
   1   9   3     1391.86     1430.99     24.38 o 
   2   9   3      849.26      923.40     18.95 o 
   3   9   3      153.71      186.20     10.00 o 
   4   9   3      411.70      431.80     15.75 o 
   5   9   3       68.25       57.50      8.90 o 
   6   9   3      166.69      180.59      6.57 o 
   7   9   3      111.73      115.17      6.14 o 
   8   9   3       42.60       46.05      5.12 o 
   9   9   3       78.69       88.48      6.42 o 
  -5  10   3      353.42      354.58     13.55 o 
  -4  10   3      200.96      210.51     13.37 o 
  -3  10   3        2.12        1.47      5.06 o 
  -2  10   3      164.75      154.69     13.83 o 
  -1  10   3      401.49      390.81      9.52 o 
   0  10   3      145.59      158.61     12.48 o 
   1  10   3      834.81      820.50     19.70 o 
   2  10   3       18.62       23.60      7.40 o 
   3  10   3     1295.15     1333.52     22.39 o 
   4  10   3     1028.37     1075.09     27.92 o 
   5  10   3      153.11      144.80     20.20 o 
   6  10   3      679.04      672.31     12.38 o 
   7  10   3      193.57      173.02      6.18 o 
   8  10   3       30.39       15.95      7.16 o 
  -4  11   3       46.14       45.33      7.39 o 
  -3  11   3      415.72      437.44     11.45 o 
  -2  11   3      344.64      348.52     11.70 o 
  -1  11   3       28.09       36.82      5.60 o 
   0  11   3      975.80      948.06     31.25 o 
   1  11   3      833.03      804.01     30.77 o 
   2  11   3       60.20       59.20      9.24 o 
   3  11   3     1039.72     1070.19     21.11 o 
   4  11   3       14.32       18.28      9.38 o 
   5  11   3        2.34       -4.83      7.78 o 
   6  11   3       14.21        2.47      7.27 o 
   7  11   3       67.61       72.69     12.41 o 
   8  11   3      195.22      207.53     12.84 o 
  -3  12   3       72.02       59.22     19.02 o 
  -2  12   3       38.33       28.82     10.34 o 
  -1  12   3        3.91        6.66      5.66 o 
   0  12   3      104.53      110.47      8.70 o 
   1  12   3        0.63        0.53      3.21 o 
   2  12   3     1271.02     1293.00     26.04 o 
   3  12   3      235.41      228.04     18.28 o 
   4  12   3      519.13      551.28     24.52 o 
   5  12   3      461.90      464.91     23.11 o 
   6  12   3        4.04       -4.55      8.77 o 
   7  12   3      133.58      148.95     11.22 o 
  -1  13   3      223.97      228.79     11.33 o 
   0  13   3        2.46        1.79      4.34 o 
   1  13   3      100.88       98.42      7.35 o 
   2  13   3       72.96       83.74      6.93 o 
   3  13   3        8.77       19.94     12.23 o 
   4  13   3        5.40        7.56     10.60 o 
   5  13   3      120.07      105.39     16.42 o 
   6  13   3       16.28       11.27     18.73 o 
   0  14   3       30.74       18.31      9.77 o 
   1  14   3      536.69      549.09     13.70 o 
   2  14   3        1.81        2.62      4.66 o 
   3  14   3      265.08      278.97     26.20 o 
   4  14   3       44.13        9.04     26.97 o 
   5  14   3        0.62       15.88     13.22 o 
  -4 -13   4        1.21       -2.79     13.18 o 
  -3 -13   4       27.18       32.76      9.95 o 
  -2 -13   4      165.96      166.43     15.92 o 
  -1 -13   4       59.02       58.50      9.77 o 
  -6 -12   4       94.38       93.94     13.20 o 
  -5 -12   4      516.01      496.63     24.55 o 
  -4 -12   4       44.74       51.23     13.03 o 
  -3 -12   4      489.22      507.62     22.04 o 
  -2 -12   4      245.36      241.72     16.23 o 
  -1 -12   4      171.12      165.88     11.22 o 
   0 -12   4      152.53      153.98      6.48 o 
   1 -12   4        9.40        8.35      5.80 o 
  -7 -11   4       13.01        8.83     10.13 o 
  -6 -11   4        3.79        5.31      9.55 o 
  -5 -11   4       14.44       17.78      8.31 o 
  -4 -11   4        4.37        0.65      7.35 o 
  -3 -11   4      240.12      247.18     13.19 o 
  -2 -11   4       73.59       81.70      9.17 o 
  -1 -11   4      360.93      357.03      9.06 o 
   0 -11   4     1069.50     1074.55     23.28 o 
   1 -11   4        2.18        5.17      4.30 o 
   2 -11   4      620.66      623.85     21.14 o 
  -7 -10   4      149.16      146.83     12.56 o 
  -6 -10   4      130.65      160.15     16.01 o 
  -5 -10   4       28.80       20.89      7.81 o 
  -4 -10   4      206.23      229.04     14.94 o 
  -3 -10   4      362.77      358.08     16.84 o 
  -2 -10   4       77.19       51.67      9.40 o 
  -1 -10   4      107.90      101.87      9.64 o 
   0 -10   4       34.21       28.63     10.47 o 
   1 -10   4      170.75      177.34      7.34 o 
   2 -10   4      586.69      603.01     12.86 o 
   3 -10   4        0.22       -3.53      4.95 o 
   4 -10   4      751.69      663.31     38.80 o 
  -8  -9   4       62.04       47.41     13.09 o 
  -7  -9   4       10.44       17.78      9.41 o 
  -6  -9   4      122.23      134.73     23.99 o 
  -5  -9   4        5.42        7.21      7.60 o 
  -4  -9   4      144.80      126.01     11.85 o 
  -3  -9   4       28.26       30.72      6.73 o 
  -2  -9   4      204.51      201.28      9.60 o 
  -1  -9   4     1206.72     1124.70     12.30 o 
   0  -9   4      122.89      114.20      5.18 o 
   1  -9   4      715.89      725.86     14.17 o 
   2  -9   4      219.27      223.79      7.79 o 
   3  -9   4      181.96      175.97      9.79 o 
   4  -9   4       16.54       13.96      3.25 o 
  -8  -8   4      293.22      283.43     23.90 o 
  -7  -8   4      779.88      811.31     19.54 o 
  -6  -8   4        1.06        4.10      5.56 o 
  -5  -8   4      819.34      814.47     18.03 o 
  -4  -8   4      763.30      759.44     19.49 o 
  -3  -8   4      148.25      150.30      8.55 o 
  -2  -8   4      387.05      397.48     13.03 o 
  -1  -8   4       29.84       37.81      2.57 o 
   0  -8   4       36.54       26.19      3.39 o 
   1  -8   4      432.20      429.92      8.69 o 
   2  -8   4      106.24      104.68     14.25 o 
   3  -8   4      873.23      866.61     14.09 o 
   4  -8   4      561.49      552.01     27.32 o 
   5  -8   4       99.56      108.05     15.91 o 
  -9  -7   4        0.06       -0.43      4.86 o 
  -8  -7   4        8.65        4.39      5.57 o 
  -7  -7   4       16.31       15.30     15.56 o 
  -6  -7   4      337.85      330.70     26.92 o 
  -5  -7   4      181.97      181.68     21.74 o 
  -4  -7   4       39.32       41.39     14.95 o 
  -3  -7   4     3100.23     3014.65     42.62 o 
  -2  -7   4      243.58      224.40      9.27 o 
  -1  -7   4     2576.28     2555.99     22.55 o 
   0  -7   4     2487.60     2393.78     28.15 o 
   1  -7   4       82.17       77.90      4.45 o 
   2  -7   4       27.33       32.25      3.32 o 
   3  -7   4       26.05       28.71      4.36 o 
   4  -7   4        0.32        2.09      1.88 o 
   5  -7   4       53.65       31.69      3.42 o 
   6  -7   4      177.01      207.55     20.71 o 
  -9  -6   4      142.39      144.48     13.93 o 
  -8  -6   4      151.76      175.53     23.15 o 
  -7  -6   4      150.81      130.87     12.81 o 
  -6  -6   4      737.31      733.89     22.51 o 
  -5  -6   4        7.46       16.62      7.40 o 
  -4  -6   4      242.51      247.63     12.81 o 
  -3  -6   4        1.88        0.35      4.48 o 
  -2  -6   4       43.96       79.49      7.72 o 
  -1  -6   4      629.92      632.84     12.54 o 
   0  -6   4     1265.20     1202.66      9.57 o 
   1  -6   4     2184.58     2146.86     20.21 o 
   2  -6   4     1493.04     1434.52     14.27 o 
   3  -6   4       23.02       23.79      3.84 o 
   4  -6   4      158.11      169.35      7.24 o 
   5  -6   4      301.87      322.35     16.00 o 
   6  -6   4       64.45       50.32      9.97 o 
  -9  -5   4        5.40       12.65     13.25 o 
  -8  -5   4      331.68      318.95     16.10 o 
  -7  -5   4      588.70      545.97     19.08 o 
  -6  -5   4      107.17      129.82     10.85 o 
  -5  -5   4      641.68      663.94     18.57 o 
  -4  -5   4     6368.13     6343.68    109.23 o 
  -3  -5   4      443.78      426.27     13.38 o 
  -2  -5   4     1285.00     1195.66     22.19 o 
  -1  -5   4      110.65       88.74      6.40 o 
   0  -5   4       75.91       79.37      2.92 o 
   1  -5   4      180.27      163.79      3.41 o 
   2  -5   4      175.59      161.29      4.74 o 
   3  -5   4       51.64       56.24      3.13 o 
   4  -5   4     1050.08     1035.06      9.33 o 
   5  -5   4        3.67        1.80      2.04 o 
   6  -5   4      342.15      377.08     32.17 o 
   7  -5   4      202.31      228.93     15.74 o 
  -9  -4   4        0.57       -0.90      5.83 o 
  -8  -4   4       27.73       39.92     14.79 o 
  -7  -4   4      780.11      825.80     22.63 o 
  -6  -4   4      559.59      559.10      8.85 o 
  -5  -4   4        3.16        3.44      1.77 o 
  -4  -4   4      981.97      978.38     20.62 o 
  -3  -4   4      296.23      302.21     10.79 o 
  -2  -4   4     1436.27     1434.25     24.04 o 
  -1  -4   4        3.53       12.17      3.19 o 
   0  -4   4     4295.43     4264.52     42.45 o 
   1  -4   4       57.72      127.64      3.84 o 
   2  -4   4       48.39       48.38      2.94 o 
   3  -4   4      286.96      259.32      3.21 o 
   4  -4   4     2320.46     2318.74     17.61 o 
   5  -4   4       14.05       17.02      6.21 o 
   6  -4   4      534.83      535.28     30.14 o 
   7  -4   4       53.15       64.03     10.86 o 
  -9  -3   4        0.27        6.34      6.43 o 
  -8  -3   4        3.47        3.44      4.43 o 
  -7  -3   4       24.36       28.92      5.04 o 
  -6  -3   4      341.40      342.39      6.48 o 
  -5  -3   4      626.85      647.70     11.05 o 
  -4  -3   4       40.19       37.91      6.07 o 
  -3  -3   4     3412.48     3291.99     26.18 o 
  -2  -3   4     3655.65     3678.81     73.40 o 
  -1  -3   4      661.43      725.73      7.31 o 
   0  -3   4     2459.39     2455.76     22.78 o 
   1  -3   4       49.26       54.18      3.11 o 
   2  -3   4       34.89       58.35      2.62 o 
   3  -3   4      626.75      575.80      6.18 o 
   4  -3   4       52.80       46.62      1.23 o 
   5  -3   4      279.26      278.39     12.59 o 
   6  -3   4      286.67      302.45     15.89 o 
   7  -3   4       44.13       58.79     10.26 o 
   8  -3   4      165.32      218.27     22.19 o 
  -9  -2   4       51.86       49.23      7.28 o 
  -8  -2   4      140.36      156.40      7.56 o 
  -7  -2   4        3.47        7.21      3.67 o 
  -6  -2   4      691.04      706.38     10.36 o 
  -5  -2   4      478.10      504.20     10.23 o 
  -4  -2   4        8.80        9.82      2.13 o 
  -3  -2   4      379.24      335.28      4.36 o 
  -2  -2   4       49.97       64.44      3.76 o 
  -1  -2   4      555.09      493.98      8.28 o 
   0  -2   4    14520.12    14818.30    144.34 o 
   1  -2   4     7893.69     8952.78    182.34 o 
   2  -2   4      892.17      711.81      5.32 o 
   3  -2   4     5609.96     6062.26     51.84 o 
   4  -2   4      116.27       95.62      6.38 o 
   5  -2   4      195.95      192.23      8.99 o 
   6  -2   4      148.44      182.49     10.50 o 
   7  -2   4       53.12       79.91     23.72 o 
   8  -2   4      427.59      493.94     27.31 o 
  -9  -1   4      155.05      162.94     16.14 o 
  -8  -1   4       61.08       85.14      9.67 o 
  -7  -1   4     1194.60     1160.42     19.28 o 
  -6  -1   4      609.53      604.15      8.98 o 
  -5  -1   4      543.38      542.29      8.46 o 
  -4  -1   4     3088.93     2980.26     27.28 o 
  -3  -1   4      277.90      247.08      7.59 o 
  -2  -1   4     1440.48     1449.33     15.68 o 
  -1  -1   4      460.81      447.83      6.77 o 
   0  -1   4      108.81      115.57      4.67 o 
   1  -1   4       86.95       84.62      2.18 o 
   2  -1   4      758.95      694.84      7.15 o 
   3  -1   4     2025.84     2105.65     33.17 o 
   4  -1   4     4762.12     4786.62     79.07 o 
   5  -1   4     2123.63     2246.11     67.02 o 
   6  -1   4      102.72      110.48     11.72 o 
   7  -1   4      439.73      452.58     21.83 o 
   8  -1   4       24.35       18.92     12.07 o 
   9  -1   4       32.22       26.44     24.14 o 
  -9   0   4       68.90       66.29     18.86 o 
  -8   0   4       79.48       74.98      5.02 o 
  -7   0   4       74.35      100.96      4.97 o 
  -6   0   4       54.50       48.83      3.90 o 
  -5   0   4      534.90      486.14      7.31 o 
  -4   0   4     1107.70     1046.50     10.77 o 
  -3   0   4      280.77      289.67      5.11 o 
  -2   0   4     1320.09     1199.84     13.37 o 
  -1   0   4       55.31       81.73      5.60 o 
   0   0   4     6399.55     6590.24     69.55 o 
   1   0   4     5040.50     4845.33     45.75 o 
   2   0   4      536.14      547.04      9.73 o 
   3   0   4       68.33       58.78      5.67 o 
   4   0   4      898.44      933.27     19.24 o 
   5   0   4        1.64       12.07      6.24 o 
   6   0   4      127.90      164.46     12.39 o 
   7   0   4      397.52      418.10     19.72 o 
   8   0   4      241.48      248.97     19.14 o 
   9   0   4      109.91      112.91     17.77 o 
  -9   1   4       10.13        5.51      5.11 o 
  -8   1   4      548.64      546.94     12.84 o 
  -7   1   4      436.06      443.16      9.58 o 
  -6   1   4       83.41       71.58      6.99 o 
  -5   1   4     1121.23     1095.34     12.18 o 
  -4   1   4     1064.98      998.47     10.58 o 
  -3   1   4      991.19      977.09     10.50 o 
  -2   1   4       20.61       19.09      2.82 o 
  -1   1   4      511.54      520.27      7.28 o 
   0   1   4      731.10      709.16      7.86 o 
   1   1   4     1097.55     1036.31      9.21 o 
   2   1   4      495.79      479.24      4.51 o 
   3   1   4     6026.56     6101.77    108.63 o 
   4   1   4     1749.13     1784.26     38.00 o 
   5   1   4      148.79      159.14      9.60 o 
   6   1   4      761.14      815.36     21.74 o 
   7   1   4      226.43      287.64     25.93 o 
   8   1   4        1.93        5.12     14.50 o 
   9   1   4       16.75       11.30     18.44 o 
  -8   2   4       67.75       72.50     20.28 o 
  -7   2   4       26.11       22.01      5.24 o 
  -6   2   4      200.28      180.90      6.30 o 
  -5   2   4       75.34       78.83      4.07 o 
  -4   2   4     1493.37     1436.84     22.87 o 
  -3   2   4     5550.29     5692.28     52.39 o 
  -2   2   4      239.92      236.58      5.25 o 
  -1   2   4      708.28      650.46     11.86 o 
   0   2   4     7525.83     7351.12     76.56 o 
   1   2   4     1049.01     1086.66     10.46 o 
   2   2   4      496.80      484.72      4.91 o 
   3   2   4       74.41       62.49      1.52 o 
   4   2   4        2.10        6.79      1.25 o 
   5   2   4      517.63      524.56      7.67 o 
   6   2   4      105.05       53.11     13.89 o 
   7   2   4      192.51      226.63     14.02 o 
   8   2   4      480.22      511.26     21.45 o 
   9   2   4      105.15      127.48     15.59 o 
  -8   3   4      154.40      161.42      7.51 o 
  -7   3   4      154.26      159.62      5.82 o 
  -6   3   4     1203.64     1186.65     32.05 o 
  -5   3   4      391.41      369.80      7.97 o 
  -4   3   4      561.68      559.03      7.96 o 
  -3   3   4      522.82      511.61      7.61 o 
  -2   3   4       69.23       57.53      6.32 o 
  -1   3   4     1043.82     1139.41     18.41 o 
   0   3   4      918.38      905.59     10.48 o 
   1   3   4      795.89      786.97     11.44 o 
   2   3   4      601.22      539.31     15.03 o 
   3   3   4      168.56      151.17      2.86 o 
   4   3   4     4340.19     4368.59     80.21 o 
   5   3   4     1027.02     1051.90     14.45 o 
   6   3   4       12.49       10.98      2.20 o 
   7   3   4      107.68      110.08      2.82 o 
   8   3   4       67.98        2.08      7.01 o 
   9   3   4       24.92       -0.38     11.78 o 
  -8   4   4       42.93       42.37      4.45 o 
  -7   4   4      146.49      138.01      6.68 o 
  -6   4   4      471.02      457.65     12.83 o 
  -5   4   4      336.61      329.73      7.01 o 
  -4   4   4     2610.68     2561.71     26.62 o 
  -3   4   4      598.29      536.54     11.03 o 
  -2   4   4     3134.64     3373.77     36.00 o 
  -1   4   4     9593.31    10259.55    118.57 o 
   0   4   4       50.22       51.95      3.67 o 
   1   4   4     3789.41     4012.35     40.51 o 
   2   4   4        1.45        4.00      1.97 o 
   3   4   4      165.04      178.50      3.78 o 
   4   4   4      822.53      753.63      8.17 o 
   5   4   4        5.00        9.45      2.20 o 
   6   4   4      909.78      925.11      8.52 o 
   7   4   4      844.26      798.80     12.88 o 
   8   4   4       87.71       87.72      9.19 o 
  -7   5   4      230.83      207.00     17.28 o 
  -6   5   4       17.88        8.47      4.02 o 
  -5   5   4      127.97      133.55      5.49 o 
  -4   5   4      197.22      193.64     11.90 o 
  -3   5   4       24.24       23.43      3.83 o 
  -2   5   4      480.24      483.93     10.68 o 
  -1   5   4      181.01      213.75      7.20 o 
   0   5   4     3445.77     3654.94     41.21 o 
   1   5   4     5693.19     5752.13     61.87 o 
   2   5   4      132.06      152.42      7.70 o 
   3   5   4     2948.09     2916.00     41.49 o 
   4   5   4     2156.37     2164.55     24.24 o 
   5   5   4      276.50      256.62      9.04 o 
   6   5   4     1552.97     1517.13     16.16 o 
   7   5   4       49.67       54.47      2.78 o 
   8   5   4       66.36       56.10      2.81 o 
  -7   6   4        0.30        2.77      3.84 o 
  -6   6   4     1044.19      912.45     20.02 o 
  -5   6   4      909.81      862.86     12.62 o 
  -4   6   4      366.30      338.99      7.63 o 
  -3   6   4     2067.76     1929.04     37.34 o 
  -2   6   4      110.17      107.37      5.35 o 
  -1   6   4      153.93      152.07      9.81 o 
   0   6   4      453.09      410.43      8.15 o 
   1   6   4     1204.19     1335.46     18.29 o 
   2   6   4       14.19       11.02      3.12 o 
   3   6   4     2148.53     2217.89     26.60 o 
   4   6   4       74.35       63.65      3.97 o 
   5   6   4     1013.27     1000.95     17.74 o 
   6   6   4       65.67       70.03      5.56 o 
   7   6   4       69.09       86.53      4.20 o 
   8   6   4      191.60      206.47      8.94 o 
  -6   7   4       46.65       45.18      4.86 o 
  -5   7   4       60.31       51.48      7.37 o 
  -4   7   4      318.79      321.73     15.11 o 
  -3   7   4      510.03      508.47     13.77 o 
  -2   7   4       35.19       41.70      4.80 o 
  -1   7   4     1418.97     1378.69     18.55 o 
   0   7   4      513.51      432.17     10.99 o 
   1   7   4      374.18      323.29      8.08 o 
   2   7   4      379.84      345.58      7.96 o 
   3   7   4     1551.90     1565.39     19.62 o 
   4   7   4       81.56       78.68      8.72 o 
   5   7   4        5.78        8.45      4.61 o 
   6   7   4       65.49       73.33      7.85 o 
   7   7   4       53.01       60.25      4.72 o 
   8   7   4      247.46      243.72      5.75 o 
   9   7   4        2.54        0.85      3.99 o 
  -6   8   4      242.78      264.00      9.38 o 
  -5   8   4      527.19      488.93     24.14 o 
  -4   8   4      602.97      626.69     15.01 o 
  -3   8   4        3.83        6.59      3.81 o 
  -2   8   4      123.44      141.14      9.73 o 
  -1   8   4      404.58      427.01     10.42 o 
   0   8   4        2.20        2.01      3.59 o 
   1   8   4       57.53       71.62      6.45 o 
   2   8   4      789.34      785.48     13.58 o 
   3   8   4     1186.01     1177.53     17.54 o 
   4   8   4     1904.84     1869.50     27.43 o 
   5   8   4      276.80      265.46     11.36 o 
   6   8   4        8.45       10.81      3.59 o 
   7   8   4      593.57      586.90      9.23 o 
   8   8   4       12.29       13.64      3.18 o 
   9   8   4        8.01       12.43      3.61 o 
  -5   9   4       32.31       29.79      5.42 o 
  -4   9   4        2.14        4.80      4.46 o 
  -3   9   4      115.72       93.88      7.30 o 
  -2   9   4     1861.79     1886.83     43.97 o 
  -1   9   4      162.48      191.14      7.04 o 
   0   9   4      665.54      642.87     13.70 o 
   1   9   4      769.11      831.28     23.39 o 
   2   9   4       32.77       24.95      6.45 o 
   3   9   4       72.83       75.85      9.49 o 
   4   9   4        1.49        1.00      4.21 o 
   5   9   4       82.96      103.95      9.67 o 
   6   9   4      238.93      239.88     12.10 o 
   7   9   4        2.64        2.66      3.32 o 
   8   9   4       36.44       45.06      6.32 o 
   9   9   4      144.94      139.37      6.95 o 
  -4  10   4      301.95      281.16     15.36 o 
  -3  10   4      113.94      124.43      7.41 o 
  -2  10   4      520.00      495.61     16.53 o 
  -1  10   4        9.72        3.48      5.44 o 
   0  10   4       12.07        8.55      6.55 o 
   1  10   4     1005.57      995.66     24.51 o 
   2  10   4       23.76       16.56      5.76 o 
   3  10   4      527.86      551.69     35.46 o 
   4  10   4      107.58      112.21      8.15 o 
   5  10   4       99.39      103.40     18.50 o 
   6  10   4      213.00      191.41     12.93 o 
   7  10   4       55.12       46.49      7.40 o 
   8  10   4        2.52        6.41      4.54 o 
  -4  11   4       96.67       98.27      9.05 o 
  -3  11   4      338.31      388.55     16.47 o 
  -2  11   4      217.54      211.81     14.66 o 
  -1  11   4      513.17      550.39     23.10 o 
   0  11   4     1997.54     1998.12     44.61 o 
   1  11   4       12.87        9.87      7.47 o 
   2  11   4      627.26      636.78     31.90 o 
   3  11   4       64.59      101.70     22.46 o 
   4  11   4        2.31        2.18      7.27 o 
   5  11   4       61.45       65.24     11.40 o 
   6  11   4        1.01       17.96     14.92 o 
   7  11   4       42.26       48.31      5.54 o 
   8  11   4      100.38      105.02     13.94 o 
  -3  12   4        2.67       -1.19      5.30 o 
  -2  12   4       14.46        6.49      8.97 o 
  -1  12   4       74.45       57.28     22.11 o 
   0  12   4        5.05        5.66      4.74 o 
   1  12   4      458.43      476.67     19.70 o 
   2  12   4     1618.87     1668.21     55.77 o 
   3  12   4       70.51       81.63      9.80 o 
   4  12   4      724.14      747.65     43.35 o 
   5  12   4      504.32      524.58     23.24 o 
   6  12   4        1.00       -9.67      9.67 o 
   7  12   4      164.55      170.41     15.59 o 
  -1  13   4      332.75      365.30     12.95 o 
   0  13   4      142.08      161.84     21.82 o 
   1  13   4       93.40      125.25      8.18 o 
   2  13   4        1.36        9.11      9.35 o 
   3  13   4      229.64      208.94     16.76 o 
   4  13   4      269.54      261.14     20.97 o 
   5  13   4        3.91       10.08     18.34 o 
   6  13   4      354.26      372.35     22.99 o 
   0  14   4      115.83       97.86     12.37 o 
   1  14   4       81.53       80.89     15.00 o 
   2  14   4       96.83       98.45      8.23 o 
   3  14   4      364.82      413.01     27.79 o 
   4  14   4      172.10      185.62     21.19 o 
   5  14   4       14.45       20.55     13.67 o 
  -5 -12   5      314.33      329.18     18.36 o 
  -4 -12   5        1.21       12.63     18.42 o 
  -3 -12   5      569.69      587.12     19.95 o 
  -2 -12   5       53.31       29.81      8.59 o 
  -1 -12   5       89.98       81.35      9.68 o 
   0 -12   5       20.39       22.67      6.98 o 
  -6 -11   5        8.99       -0.70      7.04 o 
  -5 -11   5       69.61       70.96     11.52 o 
  -4 -11   5      263.19      260.54     14.80 o 
  -3 -11   5      320.70      300.39     14.61 o 
  -2 -11   5       90.77       92.59      9.73 o 
  -1 -11   5     1158.70     1126.95     22.46 o 
   0 -11   5      398.01      390.02      8.97 o 
   1 -11   5      189.08      185.95      7.57 o 
   2 -11   5      351.85      339.23     11.29 o 
  -7 -10   5       64.28       82.50     11.79 o 
  -6 -10   5       20.41       29.40      9.27 o 
  -5 -10   5       23.72       24.76     10.61 o 
  -4 -10   5     1005.51     1026.50     23.79 o 
  -3 -10   5      741.66      724.61     18.71 o 
  -2 -10   5       48.81       65.27     23.31 o 
  -1 -10   5      264.98      235.12     10.66 o 
   0 -10   5        0.42       -1.18      2.65 o 
   1 -10   5      147.53      152.52      8.00 o 
   2 -10   5       40.60       28.98      5.53 o 
   3 -10   5        7.78        6.52      3.98 o 
  -8  -9   5       88.20       80.10     15.49 o 
  -7  -9   5       11.08        7.36      9.13 o 
  -6  -9   5       15.64       10.57      8.94 o 
  -5  -9   5        1.36       -4.21      6.25 o 
  -4  -9   5      143.80      162.48     13.30 o 
  -3  -9   5      178.79      177.58     21.32 o 
  -2  -9   5      709.34      745.30     29.80 o 
  -1  -9   5      286.86      275.90     10.30 o 
   0  -9   5      460.39      460.20      8.47 o 
   1  -9   5     1138.12     1144.60     15.34 o 
   2  -9   5       16.11       12.54      3.84 o 
   3  -9   5      275.55      262.03      7.60 o 
   4  -9   5       12.98        9.44      3.52 o 
  -8  -8   5       92.26       93.54     15.01 o 
  -7  -8   5      327.52      312.45     25.72 o 
  -6  -8   5       16.52       19.69      8.76 o 
  -5  -8   5      370.01      386.36     13.83 o 
  -4  -8   5        2.45       13.03      6.59 o 
  -3  -8   5      583.98      569.96     16.89 o 
  -2  -8   5       43.99       39.56      7.54 o 
  -1  -8   5       73.75       52.20      6.03 o 
   0  -8   5      424.82      448.43      8.35 o 
   1  -8   5      235.63      223.45      6.45 o 
   2  -8   5       61.07       58.75      7.12 o 
   3  -8   5     1566.60     1526.07     23.42 o 
   4  -8   5      407.06      397.24     14.66 o 
   5  -8   5      255.55      300.74     21.00 o 
  -8  -7   5        1.32       10.15      9.51 o 
  -7  -7   5       16.58       16.49      9.80 o 
  -6  -7   5      478.31      454.95     20.65 o 
  -5  -7   5      144.98      144.51     13.38 o 
  -4  -7   5      563.79      526.95     19.78 o 
  -3  -7   5     2235.21     2129.63     55.45 o 
  -2  -7   5       28.48       29.16      5.38 o 
  -1  -7   5     1900.35     1921.21     25.01 o 
   0  -7   5     1424.94     1418.65     21.35 o 
   1  -7   5        9.53        8.39      2.67 o 
   2  -7   5      232.66      232.48      5.11 o 
   3  -7   5        2.35        3.52      2.44 o 
   4  -7   5        0.15        3.36      3.06 o 
   5  -7   5      150.71      150.94     13.38 o 
   6  -7   5      125.86      161.18     13.61 o 
  -8  -6   5       51.03       51.83     11.46 o 
  -7  -6   5      753.89      732.48     25.10 o 
  -6  -6   5      532.33      529.22     20.42 o 
  -5  -6   5        0.01       -0.58      5.92 o 
  -4  -6   5       14.62       14.89      7.46 o 
  -3  -6   5        6.20       -2.31      5.63 o 
  -2  -6   5      351.97      350.90     12.84 o 
  -1  -6   5      299.71      300.80      7.98 o 
   0  -6   5        5.72        4.14      2.09 o 
   1  -6   5     1485.41     1464.59     12.69 o 
   2  -6   5      299.87      286.04      5.20 o 
   3  -6   5       16.71       11.10      2.20 o 
   4  -6   5      698.91      721.68     17.12 o 
   5  -6   5      472.94      495.17     15.83 o 
   6  -6   5       42.32       48.39     12.36 o 
  -9  -5   5        8.95        9.35      8.80 o 
  -8  -5   5       53.09       48.15     10.79 o 
  -7  -5   5      430.52      447.81     29.71 o 
  -6  -5   5       62.47       74.69     17.51 o 
  -5  -5   5     1366.74     1351.34     41.68 o 
  -4  -5   5     4199.21     4129.83     71.87 o 
  -3  -5   5      106.46      115.83      9.19 o 
  -2  -5   5     1465.81     1441.39     26.83 o 
  -1  -5   5      332.75      335.65     11.99 o 
   0  -5   5      517.55      518.43      6.11 o 
   1  -5   5      710.38      699.46      6.53 o 
   2  -5   5        6.22        6.17      2.00 o 
   3  -5   5        6.46        7.78      2.88 o 
   4  -5   5      554.42      531.46      5.88 o 
   5  -5   5       48.95       40.41      4.23 o 
   6  -5   5      203.48      282.58     24.46 o 
   7  -5   5      328.18      362.81     25.93 o 
  -9  -4   5       17.65       18.18      8.87 o 
  -8  -4   5      273.00      270.90     15.85 o 
  -7  -4   5      472.29      484.17     27.60 o 
  -6  -4   5      113.98      108.20      9.76 o 
  -5  -4   5       36.27       37.78      2.75 o 
  -4  -4   5      159.03      138.77      6.72 o 
  -3  -4   5      860.28      900.90     19.46 o 
  -2  -4   5      379.86      386.25     11.17 o 
  -1  -4   5      202.87      234.96      6.92 o 
   0  -4   5     4728.76     4767.36     50.85 o 
   1  -4   5     1675.21     1681.31     14.10 o 
   2  -4   5      364.38      359.48      4.35 o 
   3  -4   5     3819.76     3859.23     29.14 o 
   4  -4   5      185.02      180.83      7.00 o 
   5  -4   5      304.06      321.73     23.05 o 
   6  -4   5        0.99       -1.66      5.87 o 
   7  -4   5        9.49       17.58     20.97 o 
  -9  -3   5       46.57       56.55     13.24 o 
  -8  -3   5      134.73      131.22     17.58 o 
  -7  -3   5        2.80        7.59      4.03 o 
  -6  -3   5     1140.92     1154.61     14.78 o 
  -5  -3   5     1074.59     1071.67     18.81 o 
  -4  -3   5      186.26      172.25      3.34 o 
  -3  -3   5     8887.58     8944.24     81.82 o 
  -2  -3   5     3093.52     3028.11     35.47 o 
  -1  -3   5     1186.11     1185.87     10.24 o 
   0  -3   5     1036.97     1011.37     17.85 o 
   1  -3   5       88.80       93.83      3.97 o 
   2  -3   5      175.90      169.88      4.55 o 
   3  -3   5      245.96      222.79      3.41 o 
   4  -3   5      137.86      129.06      6.80 o 
   5  -3   5      383.63      415.68     12.66 o 
   6  -3   5      237.51      260.40     17.51 o 
   7  -3   5      403.32      470.83     25.00 o 
   8  -3   5      436.48      525.54     47.57 o 
  -9  -2   5      282.89      283.36     10.36 o 
  -8  -2   5      238.12      282.18      7.93 o 
  -7  -2   5      123.58      116.92      6.06 o 
  -6  -2   5        1.71       15.80      7.76 o 
  -5  -2   5        1.62        1.20      2.09 o 
  -4  -2   5     2665.60     2727.48     37.28 o 
  -3  -2   5     2356.73     2352.65     19.65 o 
  -2  -2   5     1072.65     1176.41     16.11 o 
  -1  -2   5     5829.19     5583.94     58.98 o 
   0  -2   5    13653.67    14463.89    177.56 o 
   1  -2   5     5354.36     5527.09    110.34 o 
   2  -2   5     4840.24     4724.25     60.51 o 
   3  -2   5     1595.29     1778.47     14.29 o 
   4  -2   5      747.45      765.23     28.68 o 
   5  -2   5      128.50      134.43     19.66 o 
   6  -2   5       14.55       17.22      9.41 o 
   7  -2   5       17.68       10.02     10.15 o 
   8  -2   5       16.15       20.33     13.45 o 
  -9  -1   5        2.40       -0.11      3.84 o 
  -8  -1   5      512.99      479.03     12.36 o 
  -7  -1   5      895.62      866.37     18.53 o 
  -6  -1   5        7.29        7.53      3.03 o 
  -5  -1   5      273.09      264.05      6.78 o 
  -4  -1   5     3409.46     3325.54     31.25 o 
  -3  -1   5       65.56       61.00      2.83 o 
  -2  -1   5     2436.08     2543.54     27.10 o 
  -1  -1   5      833.02      817.51     10.13 o 
   0  -1   5      205.54      202.86      4.37 o 
   1  -1   5      857.14      897.36      9.80 o 
   2  -1   5      365.38      337.65     12.81 o 
   3  -1   5      475.37      484.75      5.54 o 
   4  -1   5     5282.71     5203.06     87.78 o 
   5  -1   5       36.10       40.72     14.53 o 
   6  -1   5      401.19      459.46     30.61 o 
   7  -1   5      201.70      215.26     17.16 o 
   8  -1   5        9.57       19.91     12.29 o 
  -9   0   5        8.21       10.57      4.14 o 
  -8   0   5      144.39      153.27      7.46 o 
  -7   0   5       48.48       60.72      6.09 o 
  -6   0   5        6.49        8.60      4.31 o 
  -5   0   5     1244.61     1225.16     13.60 o 
  -4   0   5      199.80      214.72      5.04 o 
  -3   0   5     3137.91     3228.10     27.80 o 
  -2   0   5       70.73       42.49      6.72 o 
  -1   0   5      317.72      399.34      6.72 o 
   0   0   5    11888.25    12269.36    144.24 o 
   1   0   5     2910.67     2742.78     29.69 o 
   2   0   5       48.02       53.05      1.44 o 
   3   0   5        8.28       17.64      0.91 o 
   4   0   5        4.86        1.25      4.58 o 
   5   0   5      272.25      301.89     21.77 o 
   6   0   5      224.70      239.02     14.63 o 
   7   0   5       58.16       82.60     12.84 o 
   8   0   5       68.06       81.09     24.71 o 
   9   0   5       24.14       10.63     20.42 o 
  -8   1   5       49.32       43.72     11.72 o 
  -7   1   5      110.67      113.51      6.99 o 
  -6   1   5      316.20      304.76      8.06 o 
  -5   1   5     1775.16     1740.73     19.44 o 
  -4   1   5       42.33       36.91      3.37 o 
  -3   1   5     1477.06     1429.57     17.02 o 
  -2   1   5      212.07      212.38      8.99 o 
  -1   1   5      520.39      545.34     18.73 o 
   0   1   5     1179.80     1116.59     12.34 o 
   1   1   5      489.24      473.48      6.44 o 
   2   1   5      965.35      953.31      9.38 o 
   3   1   5     2667.38     2603.76     55.04 o 
   4   1   5       44.38       48.44      6.50 o 
   5   1   5      126.97      116.47     15.81 o 
   6   1   5      719.48      736.29     21.71 o 
   7   1   5       97.54       84.39     12.42 o 
   8   1   5       48.74       64.32     13.19 o 
   9   1   5        3.83       -3.17      9.80 o 
  -8   2   5       33.00       28.75     11.30 o 
  -7   2   5       48.93       45.34      4.70 o 
  -6   2   5      137.91      138.72      5.61 o 
  -5   2   5       18.94       20.69      3.52 o 
  -4   2   5     1875.66     1882.60     19.99 o 
  -3   2   5     6801.65     6592.07     83.78 o 
  -2   2   5       20.92       24.69      4.02 o 
  -1   2   5     6485.79     6214.95     68.23 o 
   0   2   5     2341.17     2101.82     20.85 o 
   1   2   5     4852.18     4964.90     48.92 o 
   2   2   5      357.74      326.69      6.19 o 
   3   2   5       60.07       60.58      2.63 o 
   4   2   5      308.04      321.35      5.09 o 
   5   2   5      123.75      110.33     16.14 o 
   6   2   5       55.16       48.21      8.84 o 
   7   2   5      492.96      521.15     20.07 o 
   8   2   5      442.28      485.65     22.06 o 
   9   2   5        7.44       -8.23     16.94 o 
  -8   3   5       48.93       40.97      4.89 o 
  -7   3   5      594.30      594.83     10.84 o 
  -6   3   5      605.75      619.01     15.24 o 
  -5   3   5       22.59       30.62      3.93 o 
  -4   3   5     1159.17     1123.23     21.36 o 
  -3   3   5       52.60       60.86      4.71 o 
  -2   3   5        1.71        0.73      2.35 o 
  -1   3   5      722.62      773.25     18.20 o 
   0   3   5      127.34      140.43      4.50 o 
   1   3   5     4181.08     4173.20     41.51 o 
   2   3   5      172.92      137.76      4.05 o 
   3   3   5      678.39      703.98      7.90 o 
   4   3   5     3365.88     3302.86     30.78 o 
   5   3   5       65.73       81.15      4.87 o 
   6   3   5        1.78        0.23      2.18 o 
   7   3   5      179.01      144.64     18.73 o 
   8   3   5       82.20       90.92     12.65 o 
   9   3   5       18.56        0.45      7.33 o 
  -8   4   5       33.58       30.55      6.90 o 
  -7   4   5        6.38        3.34      3.35 o 
  -6   4   5      283.87      273.25     10.52 o 
  -5   4   5      592.56      606.51     16.20 o 
  -4   4   5     2040.60     1959.79     22.03 o 
  -3   4   5      474.23      493.45      7.90 o 
  -2   4   5     8230.55     8164.16     97.96 o 
  -1   4   5     2294.67     2511.81     27.00 o 
   0   4   5     2557.23     2583.28     26.94 o 
   1   4   5      295.79      328.84      7.18 o 
   2   4   5      108.56      109.75      3.70 o 
   3   4   5      283.98      261.07      5.28 o 
   4   4   5      801.44      785.45      8.44 o 
   5   4   5      160.64      138.89      8.07 o 
   6   4   5      263.73      282.43      6.82 o 
   7   4   5      445.14      420.59      7.51 o 
   8   4   5       41.50       -0.13      5.95 o 
  -7   5   5      106.40       97.39      5.95 o 
  -6   5   5       31.53       26.61      5.75 o 
  -5   5   5      156.57      175.26      6.44 o 
  -4   5   5       96.44       99.97      5.28 o 
  -3   5   5        2.67        1.41      2.61 o 
  -2   5   5      909.02      918.75     13.27 o 
  -1   5   5      953.16      944.06     12.94 o 
   0   5   5     8380.78     8913.29    103.13 o 
   1   5   5     4208.01     4450.54     50.18 o 
   2   5   5     1568.04     1529.84     23.47 o 
   3   5   5     6797.15     6880.43     98.38 o 
   4   5   5       26.94       34.24      4.72 o 
   5   5   5      488.05      504.86      9.70 o 
   6   5   5       94.06      106.77      4.44 o 
   7   5   5       31.32       24.43      2.17 o 
   8   5   5       66.39       56.20     28.94 o 
  -7   6   5       15.06       21.08      5.26 o 
  -6   6   5      454.73      462.50     11.44 o 
  -5   6   5      707.62      673.43     15.12 o 
  -4   6   5       29.97       42.02      4.64 o 
  -3   6   5     2034.45     1901.66     34.03 o 
  -2   6   5       97.82       87.73      5.67 o 
  -1   6   5      635.52      611.50     12.95 o 
   0   6   5     1574.08     1669.44     20.36 o 
   1   6   5       12.40        9.84      3.36 o 
   2   6   5       39.09       32.89      4.90 o 
   3   6   5       27.24       26.00      4.22 o 
   4   6   5      400.54      408.47     18.31 o 
   5   6   5     1637.99     1594.42     32.14 o 
   6   6   5      392.30      370.00      7.62 o 
   7   6   5      676.22      637.35     13.68 o 
   8   6   5      819.58      743.97     16.35 o 
  -6   7   5        4.76        7.69      5.59 o 
  -5   7   5       25.68       23.91      4.99 o 
  -4   7   5      320.85      311.57      8.35 o 
  -3   7   5      621.19      579.09     16.31 o 
  -2   7   5       31.06       30.34      5.05 o 
  -1   7   5     1758.84     1696.50     33.58 o 
   0   7   5      142.95      145.43      6.56 o 
   1   7   5     3027.96     3050.30     38.67 o 
   2   7   5     2424.77     2527.07     29.61 o 
   3   7   5        0.14       -3.76      3.77 o 
   4   7   5     1289.79     1310.64     17.12 o 
   5   7   5        8.80       11.24      4.58 o 
   6   7   5       87.08       91.38      5.25 o 
   7   7   5       95.44       97.14      5.73 o 
   8   7   5       37.88       25.82      5.04 o 
  -6   8   5      101.71       78.18      7.98 o 
  -5   8   5      637.69      608.37     20.33 o 
  -4   8   5     1889.97     1726.19     32.39 o 
  -3   8   5        0.86        5.59      4.39 o 
  -2   8   5      786.62      738.03     16.11 o 
  -1   8   5      221.13      219.07     10.44 o 
   0   8   5       14.37       16.72      4.81 o 
   1   8   5      182.94      179.85      7.56 o 
   2   8   5      172.19      167.19      7.21 o 
   3   8   5      397.75      379.08      9.45 o 
   4   8   5     1089.03     1061.74     16.11 o 
   5   8   5      132.80      134.39      8.71 o 
   6   8   5      716.65      708.31     17.32 o 
   7   8   5      520.74      542.17     12.49 o 
   8   8   5      117.04      116.90      5.55 o 
   9   8   5       17.22       20.15      4.54 o 
  -5   9   5       34.61       26.76      5.42 o 
  -4   9   5        1.54       -0.77      4.32 o 
  -3   9   5      679.35      655.65     28.58 o 
  -2   9   5     2481.42     2423.22     64.32 o 
  -1   9   5        2.00       10.01      8.62 o 
   0   9   5     1287.87     1260.75     21.96 o 
   1   9   5      522.24      506.64     12.41 o 
   2   9   5      253.34      249.98      9.30 o 
   3   9   5      311.49      323.14     12.65 o 
   4   9   5       80.21       73.15      6.42 o 
   5   9   5        0.15       -2.27      5.28 o 
   6   9   5       31.11       32.88      7.17 o 
   7   9   5       28.46       22.80      4.60 o 
   8   9   5       55.72       57.98      5.32 o 
   9   9   5       48.31       44.94      7.70 o 
  -4  10   5       18.38       22.05      6.51 o 
  -3  10   5     1054.69     1010.43     23.85 o 
  -2  10   5       21.68       17.48      5.91 o 
  -1  10   5       34.11       27.19      5.37 o 
   0  10   5      449.47      430.25     13.16 o 
   1  10   5      211.72      196.25     12.12 o 
   2  10   5      510.18      486.96     13.47 o 
   3  10   5      476.79      487.43     15.48 o 
   4  10   5        1.36        3.21      5.56 o 
   5  10   5      452.27      435.07     26.73 o 
   6  10   5      117.45      116.08     10.76 o 
   7  10   5        8.54        5.31      5.13 o 
   8  10   5       21.16        8.53     10.63 o 
  -4  11   5      181.16      185.73     12.02 o 
  -3  11   5      479.86      479.99     16.66 o 
  -2  11   5       64.53       62.72      9.15 o 
  -1  11   5     2783.93     2753.70     40.53 o 
   0  11   5      687.81      733.49     28.51 o 
   1  11   5     1063.75     1039.48     52.74 o 
   2  11   5      373.00      391.98     13.91 o 
   3  11   5        0.37        0.17      4.46 o 
   4  11   5        0.06        0.07      4.23 o 
   5  11   5      309.71      323.40     17.13 o 
   6  11   5        7.49        9.57      8.04 o 
   7  11   5      227.76      237.74     14.98 o 
   8  11   5       89.79      112.67      8.26 o 
  -3  12   5       26.78       21.51      6.60 o 
  -2  12   5       45.43       21.04     11.18 o 
  -1  12   5       73.34       54.52     22.65 o 
   0  12   5      129.38      124.75      8.93 o 
   1  12   5      906.72      895.74     46.52 o 
   2  12   5      611.63      633.58     22.17 o 
   3  12   5      274.43      277.20     13.65 o 
   4  12   5      602.14      624.56     18.34 o 
   5  12   5        3.02       12.01      9.57 o 
   6  12   5       55.91       75.49     21.39 o 
   7  12   5        5.08        9.67     15.01 o 
  -1  13   5        1.29        3.23      6.00 o 
   0  13   5       66.30       29.91     14.91 o 
   1  13   5        2.75       10.06      5.87 o 
   2  13   5       55.30       59.11     10.41 o 
   3  13   5        3.22       -3.59      6.98 o 
   4  13   5       40.35       38.00     23.15 o 
   5  13   5        3.72       11.08     10.95 o 
   6  13   5      247.87      250.80     20.26 o 
   0  14   5      232.05      257.51     15.68 o 
   1  14   5       80.79       78.55     27.98 o 
   2  14   5      373.46      394.01     23.29 o 
   3  14   5      403.14      446.85     33.42 o 
   4  14   5       53.91       54.58     16.68 o 
   5  14   5       10.86       -5.06     19.37 o 
  -4 -12   6      464.45      444.23     20.23 o 
  -3 -12   6      423.19      395.38     21.44 o 
  -2 -12   6        0.71       -3.98      8.30 o 
  -1 -12   6      139.25      147.32     11.35 o 
  -6 -11   6        0.35       21.19     14.21 o 
  -5 -11   6       43.09       53.55     13.92 o 
  -4 -11   6      315.22      330.01     16.64 o 
  -3 -11   6      374.55      345.97     19.16 o 
  -2 -11   6      362.10      378.77     18.04 o 
  -1 -11   6     1441.07     1391.07     30.22 o 
   0 -11   6        2.20       12.62      9.99 o 
   1 -11   6      471.83      472.13     15.61 o 
  -6 -10   6       62.53       51.85     13.24 o 
  -5 -10   6      396.92      413.22     27.64 o 
  -4 -10   6      548.74      538.00     22.22 o 
  -3 -10   6       87.12       95.16     12.61 o 
  -2 -10   6        2.85       -0.58      4.97 o 
  -1 -10   6        9.70       12.64      7.24 o 
   0 -10   6       45.31       38.30      7.98 o 
   1 -10   6      504.76      514.78     14.75 o 
   2 -10   6        0.93       -4.46      4.91 o 
   3 -10   6      519.96      479.53     16.02 o 
  -7  -9   6      205.14      198.82     14.15 o 
  -6  -9   6       77.73       71.93     10.75 o 
  -5  -9   6        6.81        6.81      6.98 o 
  -4  -9   6       53.13       51.38      9.00 o 
  -3  -9   6      790.73      819.47     25.31 o 
  -2  -9   6     1543.96     1528.03     41.07 o 
  -1  -9   6       11.10        7.90      5.19 o 
   0  -9   6     2221.88     2090.57     33.20 o 
   1  -9   6     1140.22     1114.65     20.31 o 
   2  -9   6       50.84       36.18      5.86 o 
   3  -9   6      190.82      175.81      7.95 o 
  -8  -8   6      396.47      403.91     17.10 o 
  -7  -8   6        0.46       -2.63      9.28 o 
  -6  -8   6      851.82      824.68     30.19 o 
  -5  -8   6       80.01       95.72     13.61 o 
  -4  -8   6      238.01      255.28     12.73 o 
  -3  -8   6      253.35      253.32     11.26 o 
  -2  -8   6      119.13      107.90     10.00 o 
  -1  -8   6      114.17      104.77     10.16 o 
   0  -8   6      493.09      505.44     11.40 o 
   1  -8   6       35.52       32.58      7.78 o 
   2  -8   6      823.20      778.72     11.48 o 
   3  -8   6      848.07      822.44     19.31 o 
   4  -8   6       51.08       53.56     12.23 o 
  -7  -7   6        4.45       -5.41      9.35 o 
  -6  -7   6        6.15       -8.58      9.12 o 
  -5  -7   6        9.21        5.51      8.16 o 
  -4  -7   6      541.20      522.53     20.17 o 
  -3  -7   6     1373.71     1396.93     32.17 o 
  -2  -7   6      233.81      255.81     19.80 o 
  -1  -7   6     2812.90     2858.20     39.62 o 
   0  -7   6      623.36      633.11     12.54 o 
   1  -7   6      366.42      345.70      8.16 o 
   2  -7   6      409.89      402.49      7.89 o 
   3  -7   6        6.50        3.16      2.61 o 
   4  -7   6       38.66       28.20      7.58 o 
   5  -7   6       89.59       80.00     14.09 o 
  -8  -6   6       41.46       32.14     11.69 o 
  -7  -6   6      531.56      555.54     23.59 o 
  -6  -6   6       14.85       14.15      9.12 o 
  -5  -6   6       60.77       63.96     18.41 o 
  -4  -6   6        2.84        5.67      7.04 o 
  -3  -6   6        5.23        6.11      6.66 o 
  -2  -6   6       70.73       63.39      8.58 o 
  -1  -6   6       94.81       95.97      4.16 o 
   0  -6   6        7.54        7.27      3.28 o 
   1  -6   6     1838.57     1926.34     18.10 o 
   2  -6   6      312.44      355.69      6.58 o 
   3  -6   6      673.69      651.27      8.64 o 
   4  -6   6     1560.68     1485.89     24.80 o 
   5  -6   6      181.31      165.64     15.85 o 
   6  -6   6       62.37       64.00     14.98 o 
  -8  -5   6       61.67       57.18     12.29 o 
  -7  -5   6      162.50      178.73     15.40 o 
  -6  -5   6       49.42       39.47     10.05 o 
  -5  -5   6      824.91      787.06     23.31 o 
  -4  -5   6     1424.40     1381.66     30.35 o 
  -3  -5   6      915.69      886.34     21.19 o 
  -2  -5   6     1154.82     1147.70     23.15 o 
  -1  -5   6        1.57        3.98      2.46 o 
   0  -5   6      964.23      950.59     11.24 o 
   1  -5   6      152.26      151.71      3.88 o 
   2  -5   6       18.03       22.06      2.53 o 
   3  -5   6       76.99       78.24      4.03 o 
   4  -5   6      159.37      148.82      9.77 o 
   5  -5   6      148.09      130.42     14.18 o 
   6  -5   6      251.02      292.86     20.62 o 
   7  -5   6      144.44      156.20     20.81 o 
  -8  -4   6      340.06      357.18     19.14 o 
  -7  -4   6      261.32      260.95      9.52 o 
  -6  -4   6      175.10      173.12     11.32 o 
  -5  -4   6      464.46      454.98     12.18 o 
  -4  -4   6      266.64      257.37      9.31 o 
  -3  -4   6      610.21      598.19     13.80 o 
  -2  -4   6      447.97      426.84      4.15 o 
  -1  -4   6      943.25      890.26      9.19 o 
   0  -4   6     8361.05     8192.07     93.65 o 
   1  -4   6      181.74      203.72      4.85 o 
   2  -4   6     1646.84     1674.57     14.36 o 
   3  -4   6     1055.02     1062.16     10.42 o 
   4  -4   6      138.72      126.30      5.63 o 
   5  -4   6      113.38      117.91     13.06 o 
   6  -4   6        5.69        5.31     15.46 o 
   7  -4   6       22.06       13.64     12.36 o 
  -9  -3   6      119.87      115.71      7.75 o 
  -8  -3   6      122.86      119.38      7.09 o 
  -7  -3   6       24.17       23.61      3.87 o 
  -6  -3   6      835.50      830.37     15.90 o 
  -5  -3   6      572.51      551.10     15.05 o 
  -4  -3   6     1686.28     1590.06     15.72 o 
  -3  -3   6     8008.22     7921.05     75.12 o 
  -2  -3   6       53.95       49.43      4.49 o 
  -1  -3   6     1967.08     1911.37     16.55 o 
   0  -3   6      296.32      295.72      4.95 o 
   1  -3   6       12.70       12.06      2.31 o 
   2  -3   6      107.27      107.00      3.00 o 
   3  -3   6      120.47      124.07      2.58 o 
   4  -3   6      611.39      575.98     39.89 o 
   5  -3   6      546.84      557.87     20.58 o 
   6  -3   6       11.55       10.24      9.38 o 
   7  -3   6      442.55      498.78     42.07 o 
  -9  -2   6        3.67        6.44      8.26 o 
  -8  -2   6       30.94       36.36      5.70 o 
  -7  -2   6        1.14        0.32      2.78 o 
  -6  -2   6        1.38        2.51      3.85 o 
  -5  -2   6       36.17       33.43      3.22 o 
  -4  -2   6      100.42       96.37      4.98 o 
  -3  -2   6     2651.33     2750.55     35.62 o 
  -2  -2   6      219.08      204.81      7.58 o 
  -1  -2   6     8587.36     8670.69     99.11 o 
   0  -2   6      113.20      113.85      4.78 o 
   1  -2   6    11485.13    11763.33    140.52 o 
   2  -2   6      911.74      883.86      9.59 o 
   3  -2   6      271.71      259.89      6.69 o 
   4  -2   6      569.01      605.80     17.74 o 
   5  -2   6      237.93      256.69     14.44 o 
   6  -2   6       34.83       47.00     11.30 o 
   7  -2   6        6.22        4.39      9.64 o 
   8  -2   6       19.30        2.27     18.06 o 
  -8  -1   6      565.79      551.74     11.07 o 
  -7  -1   6     1023.49     1018.80     14.47 o 
  -6  -1   6      165.95      184.60      9.53 o 
  -5  -1   6      574.97      546.63      8.45 o 
  -4  -1   6     3970.10     3955.86     36.42 o 
  -3  -1   6      553.02      536.87     10.28 o 
  -2  -1   6     1401.85     1379.42     23.45 o 
  -1  -1   6      207.93      201.59      6.15 o 
   0  -1   6      425.92      464.49      6.88 o 
   1  -1   6      785.91      789.01      8.38 o 
   2  -1   6       48.80       47.24      1.98 o 
   3  -1   6     3779.33     3729.99     38.15 o 
   4  -1   6     4413.65     4372.11     74.94 o 
   5  -1   6      452.70      460.04     17.48 o 
   6  -1   6      469.40      554.99     21.61 o 
   7  -1   6       98.45      104.97     15.24 o 
   8  -1   6        0.66       16.52     12.55 o 
  -8   0   6        1.09       -0.89      3.97 o 
  -7   0   6      503.74      499.65     11.09 o 
  -6   0   6      397.45      364.52      8.86 o 
  -5   0   6      211.62      209.96      5.86 o 
  -4   0   6       30.97       36.26      3.72 o 
  -3   0   6     1624.14     1545.00     19.22 o 
  -2   0   6    12342.93    13058.17    160.64 o 
  -1   0   6       72.63       74.74      6.89 o 
   0   0   6    23517.16    25307.11    349.10 o 
   1   0   6     2175.14     1972.49     18.64 o 
   2   0   6      177.93      167.33      2.72 o 
   3   0   6     3197.85     3368.01     25.29 o 
   4   0   6      127.73      119.92      9.44 o 
   5   0   6      531.09      573.14     18.73 o 
   6   0   6      110.23      114.71     12.52 o 
   7   0   6       48.58       48.12     12.29 o 
   8   0   6      349.12      466.19     25.03 o 
  -8   1   6      150.46      170.89     11.82 o 
  -7   1   6       71.29       65.93      6.17 o 
  -6   1   6     2448.87     2365.36     29.81 o 
  -5   1   6      560.91      563.93     11.30 o 
  -4   1   6      538.28      522.45      8.95 o 
  -3   1   6       97.73       80.51      5.06 o 
  -2   1   6      311.34      315.30      9.94 o 
  -1   1   6     1418.77     1494.81     29.58 o 
   0   1   6     2157.96     2163.94     34.51 o 
   1   1   6       99.43       91.88      5.09 o 
   2   1   6     1704.54     1655.87     14.53 o 
   3   1   6     1591.10     1540.25     16.96 o 
   4   1   6     1542.81     1509.49     38.00 o 
   5   1   6     1799.30     1815.28     36.50 o 
   6   1   6       82.58       77.73     10.72 o 
   7   1   6      448.87      478.64     34.38 o 
   8   1   6       42.17       32.88     20.62 o 
   9   1   6       27.45       35.25     23.66 o 
  -8   2   6      147.35      139.15      8.89 o 
  -7   2   6        0.25        1.66      4.06 o 
  -6   2   6       37.85       45.42      5.34 o 
  -5   2   6       53.66       53.35      4.56 o 
  -4   2   6     3434.09     3323.99     32.20 o 
  -3   2   6     4629.41     4543.24     81.38 o 
  -2   2   6     5893.41     6082.74     73.65 o 
  -1   2   6     7167.86     6962.29     76.45 o 
   0   2   6      277.57      394.92      9.98 o 
   1   2   6     3290.88     3315.80     32.36 o 
   2   2   6      225.69      214.54      4.83 o 
   3   2   6       82.69       78.36      2.66 o 
   4   2   6       62.09       63.88      2.74 o 
   5   2   6      380.87      382.21     14.44 o 
   6   2   6       24.30       25.55     14.18 o 
   7   2   6     1214.53     1281.84     34.19 o 
   8   2   6      153.47      154.44     16.46 o 
   9   2   6       80.57       96.07     16.14 o 
  -8   3   6       73.70       68.45     19.66 o 
  -7   3   6      648.89      649.03     12.12 o 
  -6   3   6       14.94        9.96      4.45 o 
  -5   3   6      238.37      236.60      7.69 o 
  -4   3   6      921.62      871.61     13.75 o 
  -3   3   6        4.92        5.85      6.13 o 
  -2   3   6       85.86       95.67     12.77 o 
  -1   3   6      174.56      173.14      5.51 o 
   0   3   6     3220.71     3470.84     41.05 o 
   1   3   6     7507.64     7579.04     84.89 o 
   2   3   6       51.55       37.65      2.93 o 
   3   3   6     1530.81     1486.73     23.83 o 
   4   3   6     2760.64     2749.25     25.68 o 
   5   3   6       42.67       42.49      1.98 o 
   6   3   6      103.15      104.48      5.73 o 
   7   3   6        4.49        6.69      7.62 o 
   8   3   6       27.20       32.91     10.92 o 
  -7   4   6      148.85      139.02      6.98 o 
  -6   4   6       17.51       15.95      5.00 o 
  -5   4   6     1760.71     1747.70     22.29 o 
  -4   4   6      162.40      147.92      5.89 o 
  -3   4   6     3360.34     3353.12     39.53 o 
  -2   4   6     3710.89     3701.88     45.03 o 
  -1   4   6      514.58      529.66     10.87 o 
   0   4   6     2625.38     2703.09     36.05 o 
   1   4   6      245.10      248.43      6.84 o 
   2   4   6       86.01       87.93      4.41 o 
   3   4   6       87.28       81.70      3.20 o 
   4   4   6      403.57      380.29      6.53 o 
   5   4   6        2.44        0.13      2.47 o 
   6   4   6      268.95      265.87      6.14 o 
   7   4   6        0.44        1.40      1.32 o 
   8   4   6      224.00      253.42     16.84 o 
  -7   5   6       71.76       69.22      8.68 o 
  -6   5   6       64.27       69.08      5.86 o 
  -5   5   6      255.68      275.29     10.98 o 
  -4   5   6       35.48       36.68      4.62 o 
  -3   5   6       82.03       85.09      5.08 o 
  -2   5   6      619.56      603.00     16.53 o 
  -1   5   6     2240.20     2246.99     26.28 o 
   0   5   6     6003.39     6025.67     67.96 o 
   1   5   6      271.97      284.30      6.67 o 
   2   5   6     5316.55     5332.01     58.29 o 
   3   5   6     4319.36     4420.82     96.87 o 
   4   5   6      651.61      612.22      8.18 o 
   5   5   6      670.04      667.90      8.24 o 
   6   5   6        3.90        2.77      3.09 o 
   7   5   6        0.82        0.35      1.57 o 
   8   5   6       52.60       -0.03      5.79 o 
  -7   6   6      105.87       89.24      6.43 o 
  -6   6   6      503.09      494.77     11.16 o 
  -5   6   6       13.23       14.17      4.51 o 
  -4   6   6      468.71      459.14     12.28 o 
  -3   6   6     1226.83     1242.88     15.92 o 
  -2   6   6       97.99      102.97      6.42 o 
  -1   6   6     2335.33     2348.50     31.63 o 
   0   6   6     1130.62     1080.89     15.43 o 
   1   6   6      753.79      719.81     11.46 o 
   2   6   6       32.59       39.23      5.02 o 
   3   6   6        3.19        5.59      3.87 o 
   4   6   6     1808.20     1772.61     25.00 o 
   5   6   6     2029.89     2048.76     22.85 o 
   6   6   6        0.13        4.72      2.74 o 
   7   6   6      566.78      597.07      8.47 o 
   8   6   6       67.90       36.05     21.29 o 
  -6   7   6        1.56        7.39      5.10 o 
  -5   7   6       59.26       48.30      7.94 o 
  -4   7   6       47.67       49.09      5.62 o 
  -3   7   6      108.88      102.20      8.32 o 
  -2   7   6      274.60      302.00      9.59 o 
  -1   7   6     1815.52     1866.50     31.60 o 
   0   7   6       12.29       15.87      4.55 o 
   1   7   6     5082.42     5109.86     64.45 o 
   2   7   6     1733.76     1811.51     29.23 o 
   3   7   6      309.16      292.31      7.92 o 
   4   7   6     1509.39     1509.51     19.23 o 
   5   7   6        2.05        3.01      2.84 o 
   6   7   6        0.69        0.58      5.54 o 
   7   7   6       87.48      102.72      8.73 o 
   8   7   6       35.82       23.13      6.74 o 
  -6   8   6        0.61       -1.64      4.64 o 
  -5   8   6      847.13      883.86     15.59 o 
  -4   8   6      236.16      261.31     11.10 o 
  -3   8   6        1.28       -1.91      5.31 o 
  -2   8   6       14.58       29.69      6.23 o 
  -1   8   6      394.99      342.37     21.53 o 
   0   8   6       66.10       57.58      6.30 o 
   1   8   6      655.13      653.66     12.98 o 
   2   8   6        1.21        1.67      3.61 o 
   3   8   6     2158.09     2165.24     35.05 o 
   4   8   6      603.29      583.14     13.03 o 
   5   8   6      697.67      684.57     13.98 o 
   6   8   6      939.84      974.86     20.75 o 
   7   8   6      134.92      133.54     14.68 o 
   8   8   6        5.51       10.00      4.06 o 
  -5   9   6       31.60       22.58     12.80 o 
  -4   9   6        3.22        6.10      5.07 o 
  -3   9   6      493.58      505.74     11.99 o 
  -2   9   6     1437.73     1392.03     32.73 o 
  -1   9   6       52.22       69.37      7.63 o 
   0   9   6     1298.28     1336.27     22.17 o 
   1   9   6      245.63      231.78     13.00 o 
   2   9   6      298.65      307.47     14.26 o 
   3   9   6      993.73     1025.23     20.27 o 
   4   9   6       34.79       35.18      5.47 o 
   5   9   6       44.74       42.78      6.74 o 
   6   9   6       55.93       58.20      7.88 o 
   7   9   6      101.00      104.95      7.61 o 
   8   9   6      278.51      286.03     19.34 o 
   9   9   6       35.33       26.27      5.24 o 
  -4  10   6      209.92      227.09     12.23 o 
  -3  10   6      332.89      322.94     12.12 o 
  -2  10   6       22.39       12.46      5.88 o 
  -1  10   6        0.10        7.00     10.52 o 
   0  10   6        1.05       -0.04      4.34 o 
   1  10   6        3.92        3.28      7.22 o 
   2  10   6      573.91      613.19     35.57 o 
   3  10   6      210.13      220.15     17.05 o 
   4  10   6      163.62      183.19     13.03 o 
   5  10   6      351.63      372.44     30.22 o 
   6  10   6       38.17       37.84      8.39 o 
   7  10   6      111.12      129.74      7.44 o 
   8  10   6      142.77      147.23      7.39 o 
  -3  11   6      291.71      284.89     12.55 o 
  -2  11   6      578.80      611.20     14.45 o 
  -1  11   6     2785.88     2664.41     83.84 o 
   0  11   6      102.08       99.90     14.55 o 
   1  11   6      868.36      902.99     59.03 o 
   2  11   6      146.24      164.80     10.57 o 
   3  11   6        4.46       -4.83      6.68 o 
   4  11   6        0.55       -4.56      5.50 o 
   5  11   6      224.89      206.18     12.96 o 
   6  11   6       14.41       12.93      8.20 o 
   7  11   6      116.98      128.95     12.49 o 
   8  11   6       34.98       26.80     20.66 o 
  -2  12   6       15.01       15.16      7.10 o 
  -1  12   6        6.71        5.72      6.23 o 
   0  12   6        3.02        0.63      7.36 o 
   1  12   6      912.34      930.60     47.48 o 
   2  12   6      339.92      328.68     14.76 o 
   3  12   6     1013.38     1041.84     31.33 o 
   4  12   6      547.02      595.32     29.13 o 
   5  12   6       62.40       52.21     12.52 o 
   6  12   6      171.18      211.32     26.86 o 
   7  12   6        9.48        9.48      8.80 o 
  -1  13   6       16.15       20.17      8.30 o 
   0  13   6      308.95      300.60     12.01 o 
   1  13   6      162.58      161.42     13.29 o 
   2  13   6       45.54       52.08     12.43 o 
   3  13   6      117.94      129.27     16.22 o 
   4  13   6       35.29       30.62      9.17 o 
   5  13   6       66.69       84.07     15.49 o 
   6  13   6      208.35      259.70     32.75 o 
   1  14   6        5.00        2.21      8.81 o 
   2  14   6      697.35      719.18     29.15 o 
   3  14   6      352.37      366.50     23.80 o 
   4  14   6       15.46        7.98     10.24 o 
   5  14   6      209.49      231.68     22.44 o 
  -5 -11   7       18.72       25.94     10.49 o 
  -4 -11   7       71.26       86.73     12.10 o 
  -3 -11   7        6.83       10.88      9.97 o 
  -2 -11   7      491.02      526.54     35.42 o 
  -1 -11   7      242.21      228.34     14.65 o 
   0 -11   7       57.62       48.23     11.36 o 
   1 -11   7       94.15       72.65     12.36 o 
  -6 -10   7        2.36        0.70      7.03 o 
  -5 -10   7      412.90      434.33     22.61 o 
  -4 -10   7      569.55      539.19     19.21 o 
  -3 -10   7       45.99       46.37      9.27 o 
  -2 -10   7      461.99      459.95     15.40 o 
  -1 -10   7        3.10       -1.57      5.46 o 
   0 -10   7       36.40       36.13      8.07 o 
   1 -10   7      127.19      107.43     12.63 o 
   2 -10   7      129.42      115.57      8.37 o 
  -7  -9   7        8.28        9.80      8.75 o 
  -6  -9   7        9.90        9.86     11.91 o 
  -5  -9   7      275.29      273.09     15.14 o 
  -4  -9   7      120.87      136.32     11.54 o 
  -3  -9   7     1602.89     1592.48     35.22 o 
  -2  -9   7      879.14      882.47     22.92 o 
  -1  -9   7      125.44      133.13      8.95 o 
   0  -9   7     2260.85     2236.61     63.15 o 
   1  -9   7      544.90      526.45     14.09 o 
   2  -9   7      274.77      294.09     10.31 o 
   3  -9   7      137.25      119.67      5.70 o 
  -7  -8   7       15.78        9.44     11.62 o 
  -6  -8   7       86.27       95.02     15.94 o 
  -5  -8   7      255.94      252.88     19.24 o 
  -4  -8   7       89.87      123.83     14.95 o 
  -3  -8   7      364.30      343.91     13.08 o 
  -2  -8   7      122.79      132.16     14.45 o 
  -1  -8   7       25.22       33.53      6.17 o 
   0  -8   7     1418.38     1293.99     31.36 o 
   1  -8   7       43.45       44.83      3.90 o 
   2  -8   7     1345.35     1257.65     24.12 o 
   3  -8   7      658.64      633.53     11.01 o 
   4  -8   7      454.11      462.41     21.39 o 
  -8  -7   7        8.24        6.47     10.79 o 
  -7  -7   7       78.40       70.65     14.82 o 
  -6  -7   7      190.66      218.69     18.47 o 
  -5  -7   7      488.80      477.62     35.25 o 
  -4  -7   7     2631.60     2604.11     56.02 o 
  -3  -7   7      387.65      393.71     18.18 o 
  -2  -7   7      966.10      977.22     25.45 o 
  -1  -7   7     2291.83     2274.39     30.62 o 
   0  -7   7       67.92       67.67      4.64 o 
   1  -7   7      640.25      635.37     10.75 o 
   2  -7   7      310.40      293.08      5.97 o 
   3  -7   7        4.96        8.69      2.95 o 
   4  -7   7      121.98      105.95      4.14 o 
   5  -7   7       44.25       -0.42      7.72 o 
  -8  -6   7       92.35       76.55     15.01 o 
  -7  -6   7      475.91      496.28     24.14 o 
  -6  -6   7      163.84      178.83     15.94 o 
  -5  -6   7      208.25      248.84     16.62 o 
  -4  -6   7      748.81      758.60     24.20 o 
  -3  -6   7       14.00       21.71      8.13 o 
  -2  -6   7       69.49       69.09      9.06 o 
  -1  -6   7      371.65      368.54      7.20 o 
   0  -6   7      953.98      900.80     12.30 o 
   1  -6   7     4215.45     4084.95     41.19 o 
   2  -6   7       15.09       29.33      3.95 o 
   3  -6   7     2658.84     2470.11     26.74 o 
   4  -6   7     1417.41     1326.10     40.59 o 
   5  -6   7       22.40       26.92     18.28 o 
   6  -6   7      205.19      229.25     20.78 o 
  -8  -5   7       47.04       40.21     20.87 o 
  -7  -5   7        6.17       10.53     16.33 o 
  -6  -5   7      407.56      415.06     19.72 o 
  -5  -5   7      195.44      203.61     14.73 o 
  -4  -5   7       12.07       17.22      8.16 o 
  -3  -5   7     1980.67     1964.02     50.74 o 
  -2  -5   7      377.31      357.52      4.34 o 
  -1  -5   7       47.41       47.44      3.99 o 
   0  -5   7      750.02      732.68      9.68 o 
   1  -5   7      154.54      169.43      4.82 o 
   2  -5   7        7.48        4.73      2.98 o 
   3  -5   7      107.19      101.38      5.84 o 
   4  -5   7       21.21       19.30      1.62 o 
   5  -5   7      395.09      406.74     32.11 o 
   6  -5   7      249.66      283.68     20.91 o 
  -8  -4   7      224.69      229.24     18.09 o 
  -7  -4   7       22.71       18.38      4.95 o 
  -6  -4   7      313.26      291.78     20.45 o 
  -5  -4   7       40.82       41.56      2.13 o 
  -4  -4   7       11.03        7.94      2.26 o 
  -3  -4   7      165.94      168.98      5.72 o 
  -2  -4   7       27.85       27.76      2.65 o 
  -1  -4   7     1128.55     1154.61     12.29 o 
   0  -4   7     3912.60     3773.04     81.72 o 
   1  -4   7      137.53      131.77      4.43 o 
   2  -4   7      967.23      920.96     11.22 o 
   3  -4   7      512.79      572.54      8.45 o 
   4  -4   7      195.50      171.94      9.91 o 
   5  -4   7      280.45      268.85     27.12 o 
   6  -4   7       45.28       48.57     12.90 o 
   7  -4   7        7.55        2.59     10.53 o 
  -8  -3   7       26.27       20.32      5.63 o 
  -7  -3   7       84.08       80.69      6.41 o 
  -6  -3   7      920.72      895.05     29.12 o 
  -5  -3   7        0.07       -0.19      2.77 o 
  -4  -3   7     3465.35     3304.83     58.28 o 
  -3  -3   7     2204.12     2121.61     27.46 o 
  -2  -3   7      586.57      596.79     10.99 o 
  -1  -3   7     1723.06     1727.61     22.88 o 
   0  -3   7       75.75       72.32      2.99 o 
   1  -3   7       14.39       12.64      3.25 o 
   2  -3   7       98.15       98.64      4.59 o 
   3  -3   7        0.08        0.43      1.28 o 
   4  -3   7     1278.30     1222.93     34.22 o 
   5  -3   7      257.47      259.18     25.84 o 
   6  -3   7      100.17       95.63     14.18 o 
   7  -3   7      397.18      434.75     25.84 o 
  -8  -2   7        0.11       -4.72      4.72 o 
  -7  -2   7      265.67      283.09      8.79 o 
  -6  -2   7       20.53        8.03      3.61 o 
  -5  -2   7        3.42        3.33      2.76 o 
  -4  -2   7      563.17      544.24      9.72 o 
  -3  -2   7        4.09        2.83      4.72 o 
  -2  -2   7     2349.09     2355.49     27.74 o 
  -1  -2   7     2381.68     2220.33     24.93 o 
   0  -2   7     1640.65     1583.76     17.53 o 
   1  -2   7     9491.57     9387.59     89.11 o 
   2  -2   7      688.85      689.85      8.59 o 
   3  -2   7     1025.53      994.01     11.50 o 
   4  -2   7      782.03      772.14     30.80 o 
   5  -2   7        9.79       12.55     13.93 o 
   6  -2   7       82.89       58.91     20.87 o 
   7  -2   7       73.00       76.45     15.17 o 
   8  -2   7        5.78       -5.79     12.23 o 
  -8  -1   7      230.90      234.03      8.32 o 
  -7  -1   7      795.94      811.08     16.50 o 
  -6  -1   7        5.48        3.67      3.45 o 
  -5  -1   7      807.21      818.33     12.85 o 
  -4  -1   7     1486.17     1468.77     29.51 o 
  -3  -1   7     1233.86     1165.52     17.11 o 
  -2  -1   7      822.12      776.16     12.30 o 
  -1  -1   7       78.27       85.02      5.28 o 
   0  -1   7       30.36       51.98     14.95 o 
   1  -1   7      815.94      828.38      9.44 o 
   2  -1   7       99.56      105.17      2.64 o 
   3  -1   7     4255.05     4097.72     91.37 o 
   4  -1   7     1111.48     1124.14     35.63 o 
   5  -1   7      492.41      492.98     29.10 o 
   6  -1   7      526.91      600.84     23.53 o 
   7  -1   7       57.25       52.12     22.70 o 
   8  -1   7      171.78      150.15     33.65 o 
  -8   0   7      117.56      133.45      8.83 o 
  -7   0   7      297.09      288.41     19.28 o 
  -6   0   7        1.50        4.04      3.67 o 
  -5   0   7     1387.37     1387.25     17.81 o 
  -4   0   7       81.25       99.20      5.50 o 
  -3   0   7     3002.26     2885.19     34.32 o 
  -2   0   7     1476.19     1350.35     17.24 o 
  -1   0   7      172.22      142.05      5.26 o 
   0   0   7     8268.03     8063.97     90.43 o 
   1   0   7      199.58      198.55      5.31 o 
   2   0   7     3224.26     3133.19     29.31 o 
   3   0   7     2189.49     2204.14     16.45 o 
   4   0   7      100.15       96.81      9.44 o 
   5   0   7       40.07       46.29     15.69 o 
   6   0   7       86.57       89.83     12.65 o 
   7   0   7      354.43      399.85     22.19 o 
   8   0   7      251.37      306.82     22.70 o 
  -8   1   7       66.80       37.24     14.15 o 
  -7   1   7      414.57      384.54     10.63 o 
  -6   1   7     1249.00     1227.28     25.60 o 
  -5   1   7       86.43       91.27      6.63 o 
  -4   1   7       77.63       84.41      4.66 o 
  -3   1   7      135.64      127.15      7.35 o 
  -2   1   7       10.91       15.10      3.68 o 
  -1   1   7       10.57       16.11      4.47 o 
   0   1   7     1223.82     1193.01     15.35 o 
   1   1   7       14.85       16.16      2.90 o 
   2   1   7     2834.50     2746.53     25.66 o 
   3   1   7      223.14      236.23      4.87 o 
   4   1   7     4816.27     4822.21     54.33 o 
   5   1   7     2448.96     2505.57     61.63 o 
   6   1   7       16.33       18.76      8.87 o 
   7   1   7      907.25      962.05     31.82 o 
   8   1   7        4.49        4.29     10.02 o 
  -8   2   7        9.45        5.50      4.35 o 
  -7   2   7      286.93      272.94      9.69 o 
  -6   2   7      824.86      799.37     16.53 o 
  -5   2   7     1821.58     1752.73     21.78 o 
  -4   2   7     6267.04     6123.00     65.54 o 
  -3   2   7       25.37       56.92     23.71 o 
  -2   2   7     1472.74     1371.85     17.44 o 
  -1   2   7     1910.75     1738.79     41.71 o 
   0   2   7     5993.82     6649.31     76.40 o 
   1   2   7      749.50      685.19     10.40 o 
   2   2   7     1957.98     2085.15     41.38 o 
   3   2   7       53.58       57.51      2.54 o 
   4   2   7      166.12      152.55      2.96 o 
   5   2   7        1.76        6.95     11.11 o 
   6   2   7      334.08      352.06     17.06 o 
   7   2   7      239.45      244.75     17.35 o 
   8   2   7       15.02        1.22     14.12 o 
   9   2   7       93.68      133.15     30.51 o 
  -8   3   7      235.40      243.58      9.10 o 
  -7   3   7      173.76      191.98      9.60 o 
  -6   3   7       29.20       28.60      5.51 o 
  -5   3   7      236.60      234.08      8.45 o 
  -4   3   7     1528.70     1474.54     18.99 o 
  -3   3   7       23.57       20.87      5.58 o 
  -2   3   7       64.36       74.44      6.28 o 
  -1   3   7       43.79       47.97      5.23 o 
   0   3   7     2530.72     2447.26     26.47 o 
   1   3   7     6702.03     6696.09     73.29 o 
   2   3   7     1228.97     1320.18     13.70 o 
   3   3   7     1910.96     1832.96     24.20 o 
   4   3   7     2429.20     2517.48     23.98 o 
   5   3   7      197.33      196.43      3.49 o 
   6   3   7      522.34      481.34     46.52 o 
   7   3   7      141.56      128.73     13.93 o 
   8   3   7        3.88        1.41      8.16 o 
  -7   4   7       29.97       29.18      5.43 o 
  -6   4   7      399.89      410.95     11.13 o 
  -5   4   7      680.76      708.99     22.44 o 
  -4   4   7      955.90      951.78     19.41 o 
  -3   4   7     2574.25     2430.67     30.64 o 
  -2   4   7     2325.30     2339.25     31.30 o 
  -1   4   7        1.58        1.92      3.04 o 
   0   4   7    11027.56    11511.38    139.81 o 
   1   4   7        6.85        8.43      2.94 o 
   2   4   7     1244.18     1323.55     19.02 o 
   3   4   7        4.78        5.44      2.13 o 
   4   4   7      168.76      170.82      8.24 o 
   5   4   7      102.32       88.82      2.95 o 
   6   4   7      264.08      257.91     17.85 o 
   7   4   7       14.50       10.80      1.42 o 
   8   4   7      334.86      365.69     20.26 o 
  -7   5   7       14.71        4.12      4.83 o 
  -6   5   7      301.85      331.56     14.45 o 
  -5   5   7       94.37       94.15      6.47 o 
  -4   5   7        5.34        3.50      3.64 o 
  -3   5   7      387.79      386.60     12.27 o 
  -2   5   7      118.95      117.84      6.59 o 
  -1   5   7     2630.85     2659.94     31.59 o 
   0   5   7     3349.38     3425.37     39.08 o 
   1   5   7      271.96      288.23      7.28 o 
   2   5   7    10282.70    10784.39    130.61 o 
   3   5   7     2785.19     2863.62     33.00 o 
   4   5   7     1953.24     1984.68     21.75 o 
   5   5   7      432.87      431.88      8.42 o 
   6   5   7        0.98        1.24      2.06 o 
   7   5   7       12.54       13.08      4.01 o 
   8   5   7       23.45       24.59     10.18 o 
  -6   6   7      491.76      481.28     13.18 o 
  -5   6   7       38.77       41.01      5.68 o 
  -4   6   7     1445.04     1504.61     33.97 o 
  -3   6   7     1447.05     1468.85     44.68 o 
  -2   6   7     1510.10     1497.34     45.80 o 
  -1   6   7     2740.12     2760.09     34.05 o 
   0   6   7       31.04       29.40      5.90 o 
   1   6   7      230.18      232.46      7.35 o 
   2   6   7      595.85      590.82     12.03 o 
   3   6   7      171.56      162.11     10.66 o 
   4   6   7     3133.30     3042.50     36.21 o 
   5   6   7     1040.57      994.89     12.45 o 
   6   6   7      266.97      272.67      6.73 o 
   7   6   7      743.30      702.30     25.04 o 
   8   6   7        1.55        1.47      7.11 o 
  -6   7   7        1.79        3.61      4.20 o 
  -5   7   7       72.28       73.25      8.57 o 
  -4   7   7       10.84       16.91      5.65 o 
  -3   7   7       11.63       18.74      4.84 o 
  -2   7   7     1573.07     1629.93     48.05 o 
  -1   7   7     1375.74     1418.92     21.17 o 
   0   7   7     1510.50     1556.35     36.59 o 
   1   7   7     5318.83     5320.35     68.00 o 
   2   7   7        2.93        3.93      5.71 o 
   3   7   7     2045.93     2031.28     25.04 o 
   4   7   7      604.13      559.09     11.81 o 
   5   7   7      200.03      193.15      6.00 o 
   6   7   7        0.48        5.06      3.78 o 
   7   7   7        9.13        7.27      3.60 o 
   8   7   7        7.96        7.96      2.80 o 
  -5   8   7      673.41      633.23     23.16 o 
  -4   8   7       83.42       95.31      9.47 o 
  -3   8   7      348.01      345.45     19.25 o 
  -2   8   7      239.21      222.38     11.80 o 
  -1   8   7      168.56      173.70      9.00 o 
   0   8   7       14.31       21.19     10.13 o 
   1   8   7      380.50      385.80     10.86 o 
   2   8   7      202.27      188.27     23.08 o 
   3   8   7     1019.63     1033.04     17.30 o 
   4   8   7       18.82       20.89      6.27 o 
   5   8   7      686.87      666.14     13.32 o 
   6   8   7      793.31      799.36     25.32 o 
   7   8   7       22.34       20.35      4.78 o 
   8   8   7       91.93       93.62     19.46 o 
  -5   9   7       21.82       15.54      8.59 o 
  -4   9   7       27.65       15.28      9.41 o 
  -3   9   7      663.51      691.75     16.29 o 
  -2   9   7      100.70      119.20     12.73 o 
  -1   9   7      901.30      956.83     83.01 o 
   0   9   7      950.01     1005.76     22.70 o 
   1   9   7       86.03       90.91      9.51 o 
   2   9   7      454.54      469.71     12.39 o 
   3   9   7     1181.31     1193.95     24.59 o 
   4   9   7        8.23        5.17      4.24 o 
   5   9   7        0.22        0.31      3.67 o 
   6   9   7       37.91       35.95      7.27 o 
   7   9   7      172.30      178.77      7.81 o 
   8   9   7      114.26      107.16      9.88 o 
  -4  10   7      334.51      318.54     18.85 o 
  -3  10   7      145.02      165.47     10.80 o 
  -2  10   7      257.42      233.76     10.00 o 
  -1  10   7        5.19        1.52      5.27 o 
   0  10   7       90.21       77.96     10.89 o 
   1  10   7      206.48      208.11     34.13 o 
   2  10   7     1168.94     1167.37     43.89 o 
   3  10   7      152.15      150.89      9.12 o 
   4  10   7      552.57      563.32     16.66 o 
   5  10   7     1063.98     1052.08     30.99 o 
   6  10   7        4.20        2.40      5.83 o 
   7  10   7      689.64      700.27     20.81 o 
   8  10   7       37.17        2.74      3.76 o 
  -3  11   7       74.81       83.76      9.81 o 
  -2  11   7      808.34      827.88     21.69 o 
  -1  11   7      651.11      654.22     18.62 o 
   0  11   7       63.23       74.07      9.71 o 
   1  11   7      328.62      353.43     14.44 o 
   2  11   7       21.29       18.43      8.76 o 
   3  11   7        2.51        4.72      7.08 o 
   4  11   7       18.41       11.20      7.68 o 
   5  11   7       94.47       89.99     11.54 o 
   6  11   7      115.81      133.37     12.49 o 
   7  11   7      114.78      123.51     12.13 o 
   8  11   7       14.25        0.16      5.31 o 
  -2  12   7       38.68       30.88      8.47 o 
  -1  12   7       22.07       20.35      6.66 o 
   0  12   7      305.46      311.49     16.76 o 
   1  12   7      669.68      706.45     24.90 o 
   2  12   7      231.77      232.33     13.68 o 
   3  12   7     1130.86     1126.11     45.52 o 
   4  12   7       61.99       67.64      9.45 o 
   5  12   7      156.91      184.58     20.81 o 
   6  12   7      135.11      158.15     15.30 o 
   7  12   7        2.58       11.04      8.93 o 
  -1  13   7      138.36      126.59     36.25 o 
   0  13   7      336.55      326.33     17.62 o 
   1  13   7       46.28       49.14     11.53 o 
   2  13   7       36.19       30.91     10.69 o 
   3  13   7       11.11       19.20     14.67 o 
   4  13   7        2.01        3.77      6.96 o 
   5  13   7      343.24      368.75     16.23 o 
   6  13   7       38.22       51.54     22.79 o 
   1  14   7       72.67       74.90     12.58 o 
   2  14   7      313.28      359.56     18.82 o 
   3  14   7       91.00       90.69     13.00 o 
   4  14   7       28.42       45.10     10.94 o 
   5  14   7      121.21      137.12     19.85 o 
  -3 -11   8       91.14       82.03     11.61 o 
  -2 -11   8      125.53      132.97     16.81 o 
  -1 -11   8       14.02       21.33      9.27 o 
  -5 -10   8      301.99      307.54     33.44 o 
  -4 -10   8       48.10       44.87     12.86 o 
  -3 -10   8       55.62       60.01     12.28 o 
  -2 -10   8      121.09      132.33     26.06 o 
  -1 -10   8        6.69        0.86      6.38 o 
   0 -10   8       26.17       35.15      8.22 o 
   1 -10   8       26.38       30.16      9.92 o 
  -6  -9   8        1.85        9.16      8.75 o 
  -5  -9   8      252.20      238.16     15.29 o 
  -4  -9   8       63.76       74.13     10.60 o 
  -3  -9   8     1057.69     1078.83     31.60 o 
  -2  -9   8       32.39       28.98      7.66 o 
  -1  -9   8      634.23      640.02     15.99 o 
   0  -9   8     1555.86     1530.04     28.04 o 
   1  -9   8        0.91        3.99      5.16 o 
   2  -9   8      329.90      297.36      8.91 o 
   3  -9   8        1.51        1.38      4.90 o 
  -7  -8   8      573.93      560.60     30.32 o 
  -5  -8   8      129.39      152.80     17.80 o 
  -4  -8   8      492.51      456.13     24.01 o 
  -3  -8   8        1.76        6.95      8.80 o 
  -2  -8   8        0.61        1.34      4.93 o 
  -1  -8   8        2.37        2.31     12.26 o 
   0  -8   8        5.87       -0.51      2.22 o 
   1  -8   8      227.25      226.69      6.71 o 
   2  -8   8      606.35      642.61     10.57 o 
   3  -8   8        0.01        2.86      3.32 o 
   4  -8   8     1075.05     1122.60     33.17 o 
  -7  -7   8      262.98      282.78     22.35 o 
  -6  -7   8       49.16       62.88     14.53 o 
  -5  -7   8      298.15      316.11     20.46 o 
  -4  -7   8     1174.90     1218.06     50.93 o 
  -3  -7   8      540.50      506.75     20.78 o 
  -2  -7   8      463.38      538.38     30.35 o 
  -1  -7   8     1689.05     1546.40     20.81 o 
   0  -7   8      141.15      162.21      4.81 o 
   1  -7   8      795.37      759.39     11.24 o 
   2  -7   8       35.48       30.15      3.93 o 
   3  -7   8        9.59        9.21      2.71 o 
   4  -7   8      113.95      126.23     13.29 o 
   5  -7   8        1.67        2.75      8.90 o 
  -7  -6   8      345.90      388.33     23.85 o 
  -6  -6   8      152.92      174.83     28.46 o 
  -5  -6   8        2.92       -3.81      8.45 o 
  -4  -6   8      187.86      178.45     15.24 o 
  -3  -6   8      640.21      659.10     33.84 o 
  -2  -6   8      798.47      784.53     22.09 o 
  -1  -6   8       60.09       58.22      6.29 o 
   0  -6   8      646.62      694.22      8.87 o 
   1  -6   8     2139.05     2120.86     20.76 o 
   2  -6   8       44.55       20.64      2.98 o 
   3  -6   8     1562.46     1537.30     27.54 o 
   4  -6   8      571.13      495.17     19.61 o 
   5  -6   8       18.32        0.22      7.24 o 
  -8  -5   8        7.83       18.66     12.01 o 
  -7  -5   8      250.28      234.34     19.18 o 
  -6  -5   8       80.31       94.60     13.93 o 
  -5  -5   8       92.93       87.97     12.74 o 
  -4  -5   8        0.97       -0.67      6.34 o 
  -3  -5   8     4093.04     3953.75     73.60 o 
  -2  -5   8     1481.23     1393.25     20.15 o 
  -1  -5   8      202.05      187.64      6.46 o 
   0  -5   8     1271.94     1224.99     18.82 o 
   1  -5   8       25.86       30.30      3.39 o 
   2  -5   8       30.96       29.96      6.00 o 
   3  -5   8      217.37      204.79      4.81 o 
   4  -5   8        7.91       11.43      3.36 o 
   5  -5   8      490.98      476.49     21.99 o 
   6  -5   8      108.03      101.23     16.33 o 
  -8  -4   8      113.50      109.84     26.06 o 
  -7  -4   8      416.14      372.81     32.81 o 
  -6  -4   8      187.62      218.85     14.50 o 
  -5  -4   8       68.81       55.10      3.90 o 
  -4  -4   8      361.63      357.45     10.42 o 
  -3  -4   8        9.78        7.41      4.93 o 
  -2  -4   8      761.84      794.85     13.71 o 
  -1  -4   8     1854.91     1742.05     23.56 o 
   0  -4   8     2172.39     2075.75     22.73 o 
   1  -4   8      252.81      211.97      5.72 o 
   2  -4   8     2151.46     2055.68     37.53 o 
   3  -4   8      894.88      865.87     13.23 o 
   4  -4   8      592.64      547.04     18.15 o 
   5  -4   8      689.10      702.06     25.26 o 
   6  -4   8        7.26       13.32     10.98 o 
  -8  -3   8       11.89       10.26      6.01 o 
  -7  -3   8      197.75      192.08     17.39 o 
  -6  -3   8      422.12      419.10     13.85 o 
  -5  -3   8      374.65      366.30     15.55 o 
  -4  -3   8     2994.27     2781.45     60.32 o 
  -3  -3   8        6.80        8.36      4.71 o 
  -2  -3   8     1744.02     1716.28     25.66 o 
  -1  -3   8     1101.04     1066.37     15.11 o 
   0  -3   8        0.52       -0.32      1.71 o 
   1  -3   8       33.79       35.07      4.11 o 
   2  -3   8      131.72      139.56      5.09 o 
   3  -3   8       80.43       81.03      3.78 o 
   4  -3   8     1739.50     1615.92     46.46 o 
   5  -3   8      240.83      228.16     16.36 o 
   6  -3   8      159.60      171.59     17.10 o 
   7  -3   8      506.89      598.37     29.45 o 
  -8  -2   8        0.79        0.11      3.45 o 
  -7  -2   8      225.83      242.12     16.93 o 
  -6  -2   8       81.04       84.89     11.51 o 
  -5  -2   8       29.70       34.97      4.72 o 
  -4  -2   8      320.64      300.39      6.51 o 
  -3  -2   8       34.34       32.33      5.60 o 
  -2  -2   8     1778.04     1717.49     22.50 o 
  -1  -2   8       32.78       46.17      7.58 o 
   0  -2   8     5227.72     5146.00     60.20 o 
   1  -2   8     4610.97     4737.37     43.08 o 
   2  -2   8        5.95        3.32      2.21 o 
   3  -2   8     1436.24     1410.97     15.22 o 
   4  -2   8      318.55      308.97     17.75 o 
   5  -2   8       26.88       29.20      9.76 o 
   6  -2   8       10.93        4.99      8.96 o 
   7  -2   8       20.72       18.41     12.42 o 
  -8  -1   8      121.49      140.63     11.30 o 
  -7  -1   8       40.37       40.00      9.17 o 
  -6  -1   8      142.25      146.29     14.39 o 
  -5  -1   8      887.03      884.34     23.09 o 
  -4  -1   8      262.76      244.28      8.29 o 
  -3  -1   8     2468.18     2487.86     31.89 o 
  -2  -1   8       62.81       56.08      5.32 o 
  -1  -1   8       13.56       10.31      4.88 o 
   0  -1   8      115.56      131.51      4.95 o 
   1  -1   8      156.87      181.42      6.77 o 
   2  -1   8      383.01      369.61      5.41 o 
   3  -1   8     2611.05     2565.24     26.06 o 
   4  -1   8       42.46       40.59      7.62 o 
   5  -1   8     1204.66     1218.80     30.99 o 
   6  -1   8      540.64      559.57     24.04 o 
   7  -1   8       42.38       49.33     14.05 o 
   8  -1   8      198.15      224.13     22.63 o 
  -8   0   8      266.61      249.62     14.27 o 
  -7   0   8        6.08       10.85      4.38 o 
  -6   0   8        6.95        9.45      4.15 o 
  -5   0   8        5.50        6.66      3.36 o 
  -4   0   8      461.75      443.67     12.95 o 
  -3   0   8     3627.43     3608.18     47.73 o 
  -2   0   8      947.63      934.28     14.37 o 
  -1   0   8     4742.16     4861.67     54.69 o 
   0   0   8     7047.79     6989.79     97.98 o 
   1   0   8     1880.38     1945.54     24.24 o 
   2   0   8     2771.09     2725.76     45.75 o 
   3   0   8      519.48      502.12      6.57 o 
   4   0   8       19.44       19.59      3.01 o 
   5   0   8       21.96       18.15      8.48 o 
   6   0   8        1.24        2.31     13.35 o 
   7   0   8      228.72      239.62     32.27 o 
   8   0   8      197.64       73.89     28.43 o 
  -8   1   8        0.42        0.78      4.69 o 
  -7   1   8      251.24      238.76      9.50 o 
  -6   1   8      466.17      491.85     13.40 o 
  -5   1   8        0.36        2.80      5.91 o 
  -4   1   8      628.94      588.22     10.78 o 
  -3   1   8       43.76       47.82      5.60 o 
  -2   1   8        0.64        0.63      3.10 o 
  -1   1   8      109.69      117.04      7.68 o 
   0   1   8        1.84        4.63      2.74 o 
   1   1   8     1493.00     1428.43     24.49 o 
   2   1   8     1517.56     1368.96     14.96 o 
   3   1   8      382.05      375.87     16.28 o 
   4   1   8     5790.74     5801.87     52.23 o 
   5   1   8      439.07      475.05     17.96 o 
   6   1   8      369.35      367.55     30.61 o 
   7   1   8      198.29      256.37     18.89 o 
   8   1   8        2.22       -0.99      9.38 o 
  -8   2   8       42.92       15.34     16.71 o 
  -7   2   8       68.15       70.84      8.04 o 
  -6   2   8       87.86       90.38      6.40 o 
  -5   2   8      256.27      254.50      8.94 o 
  -4   2   8      525.62      501.44     11.39 o 
  -3   2   8      832.96      786.77     13.94 o 
  -2   2   8     1341.29     1345.47     18.52 o 
  -1   2   8     3486.13     3331.40     41.39 o 
   0   2   8      109.30      100.45      4.75 o 
   1   2   8      980.98      909.76     11.06 o 
   2   2   8        7.43       11.13      2.23 o 
   3   2   8        2.41        3.89      2.65 o 
   4   2   8       29.00       36.24      3.79 o 
   5   2   8        9.19        9.87      0.67 o 
   6   2   8      228.89      241.03     15.97 o 
   7   2   8      279.36      290.91     19.40 o 
   8   2   8      175.01      214.46     19.56 o 
  -7   3   8      104.74       93.93     55.88 o 
  -6   3   8      139.35      135.19      7.82 o 
  -5   3   8      658.48      644.46     16.36 o 
  -4   3   8      134.93      127.63      6.26 o 
  -3   3   8      537.41      527.16     11.86 o 
  -2   3   8      843.27      841.99     13.91 o 
  -1   3   8       53.65       64.34      5.13 o 
   0   3   8     2852.48     2756.75     35.65 o 
   1   3   8     1717.93     1572.18     23.51 o 
   2   3   8      211.66      222.59      4.99 o 
   3   3   8     1785.38     1708.73     18.55 o 
   4   3   8     1069.38     1074.45     14.34 o 
   5   3   8      467.46      445.90      4.38 o 
   6   3   8      696.59      723.13     23.59 o 
   7   3   8      209.67      205.50     16.55 o 
   8   3   8       12.19       15.01     18.63 o 
  -7   4   8        8.35       16.17      7.15 o 
  -6   4   8      249.78      248.07     13.71 o 
  -5   4   8     1459.97     1412.19     21.31 o 
  -4   4   8       36.36       38.23      6.13 o 
  -3   4   8     6461.10     6344.71     79.14 o 
  -2   4   8     3204.91     3131.47     38.14 o 
  -1   4   8     3759.09     3808.78     47.78 o 
   0   4   8     2859.30     2800.15     32.00 o 
   1   4   8      819.02      868.18     13.81 o 
   2   4   8      829.12      838.65     11.09 o 
   3   4   8        5.34       10.90      2.99 o 
   4   4   8      318.33      333.72      7.80 o 
   5   4   8      480.61      461.32     20.46 o 
   6   4   8      235.65      213.85      4.15 o 
   7   4   8      365.39      401.61     31.31 o 
   8   4   8      490.80      534.18     24.78 o 
  -7   5   8       94.90       92.58      7.91 o 
  -6   5   8      293.78      319.12     12.45 o 
  -5   5   8       60.77       59.52      6.41 o 
  -4   5   8        1.92       -1.14      4.28 o 
  -3   5   8     1549.29     1532.71     26.73 o 
  -2   5   8        2.18        8.98      5.65 o 
  -1   5   8     3234.76     3221.57     39.23 o 
   0   5   8     1282.02     1230.92     26.24 o 
   1   5   8     2131.14     2148.46     27.84 o 
   2   5   8     4796.96     4788.07     53.90 o 
   3   5   8      478.68      497.51      8.09 o 
   4   5   8      528.41      525.84     18.74 o 
   5   5   8       89.65       85.92      3.32 o 
   6   5   8       20.90       20.11      2.78 o 
   7   5   8       11.58        8.64      1.81 o 
   8   5   8        7.88        7.40      9.22 o 
  -6   6   8      106.89      120.36     10.12 o 
  -5   6   8      283.79      308.35     10.26 o 
  -4   6   8     2865.49     2842.27     55.12 o 
  -3   6   8       41.84       39.53      6.57 o 
  -2   6   8     4529.27     4493.59     56.68 o 
  -1   6   8       82.04       76.44      6.60 o 
   0   6   8      147.31      132.15      7.30 o 
   1   6   8      179.95      193.69     19.24 o 
   2   6   8        5.05        4.47      4.53 o 
   3   6   8      727.06      755.83     13.27 o 
   4   6   8     1048.55     1015.18     20.83 o 
   5   6   8       67.86       62.82     19.91 o 
   6   6   8      370.30      360.60     10.32 o 
   7   6   8      345.88      335.61      9.01 o 
   8   6   8       14.73       -2.56      8.13 o 
  -6   7   8        0.57       -3.70      7.91 o 
  -5   7   8       11.56       11.58      6.08 o 
  -4   7   8       47.89       48.87      6.45 o 
  -3   7   8      150.55      160.82     14.84 o 
  -2   7   8     3068.82     3064.13     55.96 o 
  -1   7   8      193.91      187.67     14.84 o 
   0   7   8     4769.52     4827.98     60.95 o 
   1   7   8     1514.77     1476.31     34.61 o 
   2   7   8      458.65      439.96     10.18 o 
   3   7   8     1240.59     1221.72     17.86 o 
   4   7   8      770.89      807.30     12.59 o 
   5   7   8        6.64        3.74      3.50 o 
   6   7   8       74.39       65.76      9.64 o 
   7   7   8       46.81       34.35     20.28 o 
  -5   8   8      398.27      410.00     13.12 o 
  -4   8   8        8.71        2.15      5.04 o 
  -3   8   8       66.26       71.03      7.03 o 
  -2   8   8      315.52      326.83     12.08 o 
  -1   8   8      423.38      444.02     15.79 o 
   0   8   8        6.59        4.68      4.90 o 
   1   8   8       98.38      100.41      7.56 o 
   2   8   8      303.73      327.41     20.99 o 
   3   8   8      505.52      525.33     14.15 o 
   4   8   8       19.58       15.83      5.21 o 
   5   8   8      641.92      616.24     13.97 o 
   6   8   8      507.91      497.04      9.83 o 
   7   8   8        2.77        3.37      3.58 o 
   8   8   8      143.16      128.63     15.17 o 
  -5   9   8        1.12        3.21      5.03 o 
  -4   9   8       43.01       38.34     15.10 o 
  -3   9   8      470.63      480.25     13.01 o 
  -2   9   8        2.24       10.19      9.30 o 
  -1   9   8     1620.50     1700.51     96.46 o 
   0   9   8     1612.86     1642.65     44.31 o 
   1   9   8        4.73        8.87      5.56 o 
   2   9   8     1781.62     1849.15     53.32 o 
   3   9   8      918.15      926.29     30.93 o 
   4   9   8      288.66      302.55      9.77 o 
   5   9   8       22.65       25.11      6.07 o 
   6   9   8        6.14        5.80      4.74 o 
   7   9   8       10.64        6.32      6.74 o 
   8   9   8       57.50       39.61     25.85 o 
  -4  10   8      250.17      241.36     11.17 o 
  -3  10   8        0.35       -5.59      5.59 o 
  -2  10   8      102.69      102.68     12.09 o 
  -1  10   8       38.05       35.36     13.74 o 
   0  10   8       49.41       43.93      9.84 o 
   1  10   8      526.94      557.02     19.51 o 
   2  10   8      986.82     1015.17     30.77 o 
   3  10   8       16.24       14.05      5.93 o 
   4  10   8     1402.62     1426.89     27.83 o 
   5  10   8      358.71      360.86     13.62 o 
   6  10   8      307.00      310.02     10.47 o 
   7  10   8      408.39      382.57     15.53 o 
   8  10   8        0.16       13.61     10.47 o 
  -3  11   8        5.53        6.61      6.70 o 
  -2  11   8      790.08      765.99     18.04 o 
  -1  11   8      167.63      164.05     12.19 o 
   0  11   8      925.81      901.50     49.80 o 
   1  11   8      478.24      504.31     19.76 o 
   2  11   8       67.87       77.26      9.52 o 
   3  11   8       13.00       16.09      6.94 o 
   4  11   8       79.10       65.38      8.37 o 
   5  11   8        4.13        8.59      6.99 o 
   6  11   8      318.48      337.68     16.94 o 
   7  11   8      130.39      127.16     11.97 o 
  -2  12   8       57.40       53.84      8.59 o 
  -1  12   8       26.62       21.76      8.07 o 
   0  12   8       92.60       97.70     14.35 o 
   1  12   8      178.07      195.80     16.05 o 
   2  12   8      511.76      559.80     27.74 o 
   3  12   8      931.42      925.34     58.55 o 
   4  12   8        1.96        6.11      6.58 o 
   5  12   8      109.21      129.64     22.51 o 
   6  12   8       89.75      102.96     13.70 o 
   7  12   8       50.44       37.81     10.72 o 
  -1  13   8      146.07      137.46     10.96 o 
   0  13   8       90.98       80.73     14.34 o 
   1  13   8       58.89       63.99     13.57 o 
   2  13   8        3.23       -6.40      7.75 o 
   3  13   8        7.49       14.39     12.55 o 
   4  13   8       82.43       80.67     11.07 o 
   5  13   8      270.33      304.13     18.03 o 
   6  13   8        2.64      -11.01     11.01 o 
   2  14   8      321.22      334.28     19.51 o 
   3  14   8        3.63       -0.85     12.17 o 
   4  14   8      235.69      242.17     25.08 o 
  -4 -10   9      129.01      145.29     21.21 o 
  -3 -10   9      374.83      364.45     42.98 o 
  -2 -10   9       43.44       39.49     10.83 o 
  -1 -10   9       35.63       24.99      9.03 o 
   0 -10   9        0.42       -2.53     11.04 o 
  -5  -9   9        9.98       11.36      8.99 o 
  -4  -9   9      109.41      129.94     17.77 o 
  -3  -9   9      392.58      409.21     16.58 o 
  -2  -9   9       47.62       45.42      8.52 o 
  -1  -9   9      889.08      892.82     25.37 o 
   0  -9   9      214.78      208.13     15.05 o 
   1  -9   9      138.03      140.55      7.93 o 
   2  -9   9       77.88       86.04      6.17 o 
  -6  -8   9      275.28      300.29     24.65 o 
  -5  -8   9       13.60       23.24     13.35 o 
  -4  -8   9      468.49      487.60     25.36 o 
  -3  -8   9       12.38        7.75      9.44 o 
  -2  -8   9       27.08       17.88      6.82 o 
  -1  -8   9      133.17      146.70     13.41 o 
   0  -8   9        0.39        6.14      2.74 o 
   1  -8   9      979.17      936.14     15.08 o 
   2  -8   9      131.92      113.89      5.09 o 
   3  -8   9      255.16      220.54      6.83 o 
  -7  -7   9        4.01        2.24     10.69 o 
  -5  -7   9        4.45       -8.39     10.47 o 
  -4  -7   9      669.73      661.79     26.76 o 
  -3  -7   9        5.29       -8.52      9.00 o 
  -2  -7   9     1271.99     1260.61     45.65 o 
  -1  -7   9       65.15       58.91      7.03 o 
   0  -7   9      898.55      837.07     11.58 o 
   1  -7   9      234.71      247.57     10.21 o 
   2  -7   9       11.67        7.09      2.88 o 
   3  -7   9       13.02       10.89      4.66 o 
   4  -7   9       12.65       -1.76     12.20 o 
  -7  -6   9      204.54      208.35     20.87 o 
  -6  -6   9      209.77      218.88     20.07 o 
  -5  -6   9      779.74      780.85     28.88 o 
  -4  -6   9       28.44       36.59     11.27 o 
  -3  -6   9      487.71      484.88     20.07 o 
  -2  -6   9       16.81       14.79      1.75 o 
  -1  -6   9      289.96      261.73      8.69 o 
   0  -6   9     1963.88     1934.85     28.25 o 
   1  -6   9      358.59      326.70      6.55 o 
   2  -6   9     1081.03     1014.58     14.09 o 
   3  -6   9      728.60      717.42     13.52 o 
   4  -6   9        0.18        3.07     12.17 o 
   5  -6   9      256.47      294.46     19.69 o 
  -7  -5   9       13.29       30.77     13.38 o 
  -6  -5   9      135.84      162.02     17.35 o 
  -5  -5   9      540.18      541.84     23.72 o 
  -4  -5   9      581.21      585.50     22.86 o 
  -3  -5   9     3480.97     3357.49     65.08 o 
  -2  -5   9        0.44        0.30      1.79 o 
  -1  -5   9      101.12      105.29     12.34 o 
   0  -5   9      118.30      130.23     12.82 o 
   1  -5   9       67.73       59.67      5.36 o 
   2  -5   9        0.03        2.02      2.18 o 
   3  -5   9        8.31        8.00      2.18 o 
   4  -5   9      172.78      147.79      2.95 o 
   5  -5   9      215.39      223.43     17.54 o 
  -7  -4   9       87.90       67.47     45.44 o 
  -6  -4   9       66.42       82.53     10.79 o 
  -5  -4   9       13.37       12.12      3.14 o 
  -4  -4   9      214.08      201.90      8.98 o 
  -3  -4   9     1131.63     1130.19     20.33 o 
  -2  -4   9      683.85      668.59      9.11 o 
  -1  -4   9     4443.79     4355.89     47.73 o 
   0  -4   9     2041.15     2007.31     23.93 o 
   1  -4   9     1245.19     1211.12     15.45 o 
   2  -4   9      618.71      671.61     22.19 o 
   3  -4   9       61.65       59.35      3.98 o 
   4  -4   9      164.67      179.96      8.02 o 
   5  -4   9       76.83       76.90     13.00 o 
   6  -4   9        0.10        7.52     10.56 o 
  -8  -3   9      106.30       87.16     11.18 o 
  -7  -3   9      713.23      651.21     39.82 o 
  -6  -3   9        4.84       11.49      5.62 o 
  -5  -3   9     1466.32     1485.43     30.54 o 
  -4  -3   9      501.54      452.48     24.04 o 
  -3  -3   9      457.47      478.83     14.93 o 
  -2  -3   9      467.07      487.86     11.71 o 
  -1  -3   9      556.67      540.99     15.97 o 
   0  -3   9       98.19      103.20      5.60 o 
   1  -3   9      137.40      151.34      7.22 o 
   2  -3   9        1.73        6.35      2.76 o 
   3  -3   9      208.42      205.53      8.11 o 
   4  -3   9      887.74      829.66     31.87 o 
   5  -3   9       95.25      103.05     13.77 o 
   6  -3   9      142.46      173.32     17.90 o 
   7  -3   9      237.95      252.53     37.39 o 
  -8  -2   9       78.09       93.47      7.55 o 
  -7  -2   9      404.55      401.34     15.07 o 
  -6  -2   9       32.30       31.62      4.17 o 
  -5  -2   9       32.73       33.22      4.33 o 
  -4  -2   9        0.80        2.85      2.75 o 
  -3  -2   9     1435.98     1410.26     25.42 o 
  -2  -2   9     1904.29     1911.52     29.01 o 
  -1  -2   9      549.59      574.93     10.99 o 
   0  -2   9     8045.07     7971.90     95.23 o 
   1  -2   9     2592.37     2527.98     22.86 o 
   2  -2   9       59.29       64.41      5.17 o 
   3  -2   9     1198.11     1199.81     29.87 o 
   4  -2   9      563.33      506.00     19.49 o 
   5  -2   9       21.37       20.78      9.80 o 
   6  -2   9       27.99        9.35     10.31 o 
   7  -2   9       30.84       21.96     13.35 o 
  -8  -1   9      100.07      110.11     12.30 o 
  -7  -1   9       86.12       75.13      7.54 o 
  -6  -1   9      626.30      612.43     21.44 o 
  -5  -1   9      555.78      562.23     34.91 o 
  -4  -1   9       85.57       80.90     10.06 o 
  -3  -1   9     2164.26     2169.31     33.35 o 
  -2  -1   9      125.73      137.22     11.62 o 
  -1  -1   9      123.95      116.47      6.12 o 
   0  -1   9      226.00      209.01      7.57 o 
   1  -1   9        7.64        9.27      2.78 o 
   2  -1   9      676.94      675.80      9.32 o 
   3  -1   9     1230.69     1197.98     19.61 o 
   4  -1   9      122.52      113.91      2.91 o 
   5  -1   9     1237.91     1283.66     33.10 o 
   6  -1   9      436.01      456.90     22.95 o 
   7  -1   9       41.74       44.88     14.57 o 
  -8   0   9       39.98       58.87     19.61 o 
  -7   0   9        0.32       -4.11      4.11 o 
  -6   0   9       58.97       49.18      8.28 o 
  -5   0   9      107.45      114.38      8.18 o 
  -4   0   9      797.73      802.21     16.44 o 
  -3   0   9     1322.46     1313.20     20.58 o 
  -2   0   9        2.91        6.35      5.12 o 
  -1   0   9     3289.59     3216.64     37.40 o 
   0   0   9      833.71      819.64     13.77 o 
   1   0   9     3896.63     3704.21     39.86 o 
   2   0   9      832.14      813.61      9.60 o 
   3   0   9        0.03        2.22      2.14 o 
   4   0   9       33.57       32.08      1.60 o 
   5   0   9       34.35       38.86     10.28 o 
   6   0   9        3.38       -0.13      6.92 o 
   7   0   9      276.28      326.77     22.54 o 
   8   0   9       97.62       88.90     18.22 o 
  -7   1   9      390.58      379.03     14.07 o 
  -6   1   9       27.67       41.63      5.40 o 
  -5   1   9      233.33      229.03     12.99 o 
  -4   1   9      798.88      766.19     15.93 o 
  -3   1   9       61.23       67.32      6.71 o 
  -2   1   9        7.80        7.38      4.28 o 
  -1   1   9        6.68       14.56      3.96 o 
   0   1   9       50.22       49.97      5.23 o 
   1   1   9     3670.02     3530.76     46.20 o 
   2   1   9      788.94      743.36     24.81 o 
   3   1   9     2653.33     2638.77     77.44 o 
   4   1   9     3071.20     3043.45     25.08 o 
   5   1   9       14.21       12.55      8.39 o 
   6   1   9      336.20      342.36     19.27 o 
   7   1   9      268.53      285.37     34.13 o 
   8   1   9       14.40        4.42     18.98 o 
  -7   2   9       39.71       43.22      6.17 o 
  -6   2   9       10.95       10.29      4.59 o 
  -5   2   9      274.69      275.56      8.40 o 
  -4   2   9        5.25        3.70      5.60 o 
  -3   2   9     1461.55     1459.48     24.98 o 
  -2   2   9     1897.11     1809.84     24.19 o 
  -1   2   9     1226.78     1195.89     31.10 o 
   0   2   9      744.20      642.41     10.42 o 
   1   2   9     2157.51     2132.57     56.70 o 
   2   2   9       79.14       97.48      4.66 o 
   3   2   9      104.72      109.90      5.31 o 
   4   2   9        0.96        1.74      1.68 o 
   5   2   9      127.66      119.57      2.13 o 
   6   2   9      219.55      239.43     27.31 o 
   7   2   9        3.50       15.85     11.04 o 
   8   2   9      260.24      316.36     23.53 o 
  -7   3   9        0.66        6.66      4.92 o 
  -6   3   9      107.41      114.01     22.75 o 
  -5   3   9      365.65      369.41      9.82 o 
  -4   3   9      150.57      149.03      8.87 o 
  -3   3   9      506.97      476.41     14.46 o 
  -2   3   9       42.46       51.23      7.00 o 
  -1   3   9       96.86       86.75      5.99 o 
   0   3   9     2136.84     2024.79     30.29 o 
   1   3   9     1268.43     1233.07     17.28 o 
   2   3   9     1070.78     1038.69     12.65 o 
   3   3   9     3995.70     4067.19     52.74 o 
   4   3   9        5.48        2.00      2.74 o 
   5   3   9      993.93      975.41      9.05 o 
   6   3   9      455.51      454.28     20.14 o 
   7   3   9        0.35        0.03      7.08 o 
   8   3   9       36.84       30.38     13.19 o 
  -7   4   9        2.42       -1.33      5.53 o 
  -6   4   9      567.77      575.64     13.08 o 
  -5   4   9        0.47        4.27      8.04 o 
  -4   4   9      405.77      395.56      9.84 o 
  -3   4   9       24.11       30.05      7.32 o 
  -2   4   9      145.32      140.49      7.61 o 
  -1   4   9      228.81      221.00      8.06 o 
   0   4   9      555.28      536.56     10.40 o 
   1   4   9       94.09      103.48      5.29 o 
   2   4   9       29.12       37.41      3.68 o 
   3   4   9       60.18       53.89      6.19 o 
   4   4   9      112.61      109.42      4.38 o 
   5   4   9      707.14      683.83      7.76 o 
   6   4   9       65.03       58.40      8.26 o 
   7   4   9      501.33      541.61     24.11 o 
   8   4   9      276.39      266.45     20.75 o 
  -6   5   9       29.25       28.92      6.31 o 
  -5   5   9       35.85       32.39      6.92 o 
  -4   5   9        6.06        2.51      6.18 o 
  -3   5   9      159.61      147.19      8.86 o 
  -2   5   9       77.92       68.70      6.93 o 
  -1   5   9      263.10      272.38      9.18 o 
   0   5   9      240.32      239.80      8.29 o 
   1   5   9     2502.51     2531.28     33.17 o 
   2   5   9     1477.02     1447.69     18.06 o 
   3   5   9      420.70      443.05      9.40 o 
   4   5   9      703.93      718.78     11.29 o 
   5   5   9       12.45       11.85      2.86 o 
   6   5   9        1.68        5.26      2.27 o 
   7   5   9        5.04       23.21     10.37 o 
   8   5   9        0.70       -1.86      8.71 o 
  -6   6   9        0.24       -5.07      5.07 o 
  -5   6   9     1450.45     1518.01     63.05 o 
  -4   6   9      666.79      643.32     22.00 o 
  -3   6   9       32.67       29.12      6.64 o 
  -2   6   9       50.55       40.57      8.10 o 
  -1   6   9     1010.78      970.05     34.29 o 
   0   6   9      446.61      468.77     14.92 o 
   1   6   9       83.01       77.07      7.24 o 
   2   6   9       35.79       29.20      4.53 o 
   3   6   9      388.58      384.05     11.06 o 
   4   6   9     1562.75     1552.04     18.95 o 
   5   6   9      122.43      135.58      4.70 o 
   6   6   9     1004.97      987.20     33.57 o 
   7   6   9      149.45      135.93     13.09 o 
   8   6   9       73.61       72.74     22.79 o 
  -5   7   9        3.09       -0.61      4.74 o 
  -4   7   9      216.65      254.45     21.22 o 
  -3   7   9      172.57      187.06     19.29 o 
  -2   7   9     1789.57     1724.30     27.52 o 
  -1   7   9       61.09       51.74      7.17 o 
   0   7   9     1795.95     1791.84     35.37 o 
   1   7   9      707.99      732.01     14.28 o 
   2   7   9       90.76       80.97      6.25 o 
   3   7   9     1084.19     1071.72     18.59 o 
   4   7   9       96.48      108.88     13.89 o 
   5   7   9        2.85        0.19      3.67 o 
   6   7   9       25.65       15.77      3.21 o 
   7   7   9      105.77       96.71      8.28 o 
  -5   8   9       36.54       29.77     13.60 o 
  -4   8   9       99.86      130.05     15.03 o 
  -3   8   9      394.87      396.86     14.35 o 
  -2   8   9      468.08      459.92     44.90 o 
  -1   8   9      378.69      412.35     13.47 o 
   0   8   9      520.94      529.61     17.21 o 
   1   8   9      800.50      799.72     16.26 o 
   2   8   9      340.74      344.04     12.73 o 
   3   8   9      397.40      410.21     24.30 o 
   4   8   9      333.07      346.35     18.62 o 
   5   8   9      437.99      443.62     11.64 o 
   6   8   9       17.48        9.02      4.32 o 
   7   8   9      123.56      131.48      8.84 o 
  -4   9   9      106.15      152.00     10.93 o 
  -3   9   9       98.14      113.01      9.96 o 
  -2   9   9      193.90      208.83     18.86 o 
  -1   9   9     1759.22     1793.36     84.26 o 
   0   9   9     1816.43     1840.86     50.34 o 
   1   9   9      645.49      663.23     28.62 o 
   2   9   9     3287.31     3355.78     77.30 o 
   3   9   9        0.80       -2.46      8.18 o 
   4   9   9      300.02      323.53     13.94 o 
   5   9   9       93.47      107.75      6.84 o 
   6   9   9       76.50       78.85      7.19 o 
   7   9   9       61.17       73.41      7.17 o 
   8   9   9        7.85       -1.28      3.94 o 
  -4  10   9      248.49      268.92     13.19 o 
  -3  10   9        2.75        5.14      5.77 o 
  -2  10   9       18.74       20.47      7.99 o 
  -1  10   9       45.43       45.85     11.62 o 
   0  10   9       60.75       58.41      9.08 o 
   1  10   9     1622.64     1662.23     78.45 o 
   2  10   9      820.15      844.16     33.95 o 
   3  10   9      610.30      627.91     38.43 o 
   4  10   9     1817.68     1848.53     33.95 o 
   5  10   9        5.72        1.78      5.00 o 
   6  10   9      497.61      511.92     20.01 o 
   7  10   9      110.72       92.81     14.85 o 
  -3  11   9      250.03      264.71     14.44 o 
  -2  11   9      454.01      472.88     14.93 o 
  -1  11   9       10.06       25.18      8.93 o 
   0  11   9      569.48      613.44     36.93 o 
   1  11   9      105.61      105.68     10.82 o 
   2  11   9        9.05        3.40      7.51 o 
   3  11   9        0.50       -5.84      6.23 o 
   4  11   9        0.13        6.47      5.88 o 
   5  11   9       97.83      112.66     10.91 o 
   6  11   9      129.74      143.07     11.08 o 
   7  11   9        3.07       -0.45      5.38 o 
  -2  12   9       18.52       10.49      8.01 o 
  -1  12   9       25.57       33.88      9.73 o 
   0  12   9      170.38      190.95     13.80 o 
   1  12   9        2.04       -9.54      9.79 o 
   2  12   9     1284.78     1320.57     50.50 o 
   3  12   9      437.09      439.03     27.96 o 
   4  12   9       48.36       61.57     11.24 o 
   5  12   9      136.90      138.74     10.88 o 
   6  12   9      112.87      122.95     10.05 o 
   0  13   9       17.49       18.00     15.86 o 
   1  13   9        2.03       11.61      8.82 o 
   2  13   9       52.10       43.15     12.51 o 
   3  13   9       55.84       55.40     13.47 o 
   4  13   9       45.40       48.52     14.92 o 
   5  13   9      107.12       99.68     15.11 o 
  -4  -9  10      267.85      273.86     28.76 o 
  -3  -9  10       15.68       22.80      8.84 o 
  -2  -9  10      397.82      442.33     20.57 o 
  -1  -9  10      316.06      324.77     43.76 o 
   0  -9  10        3.55        8.83      9.25 o 
   1  -9  10      132.09      135.03      8.11 o 
  -5  -8  10      140.55      139.55     19.43 o 
  -3  -8  10       21.94       16.04     10.98 o 
  -2  -8  10       99.59       97.27      9.83 o 
  -1  -8  10        7.62       15.24      7.55 o 
   0  -8  10       92.33       94.71      6.52 o 
   1  -8  10      279.33      308.02      9.96 o 
   2  -8  10       11.70       13.51      7.79 o 
  -6  -7  10       85.17       91.24     18.02 o 
  -4  -7  10       10.08       16.39     11.27 o 
  -3  -7  10     1089.41     1112.96     48.95 o 
  -2  -7  10      435.36      457.13     20.20 o 
  -1  -7  10      150.63      139.82     15.29 o 
   0  -7  10      893.52      883.28     18.97 o 
   1  -7  10       61.84       64.79      5.06 o 
   2  -7  10       59.72       58.80      4.91 o 
   3  -7  10        0.11        3.25      2.50 o 
  -5  -6  10       38.50       43.12     13.96 o 
  -4  -6  10       77.87      102.12     25.48 o 
  -3  -6  10      214.88      218.14     16.39 o 
  -2  -6  10       16.27        9.33      2.48 o 
  -1  -6  10      377.14      357.70      6.99 o 
   0  -6  10     1192.37     1165.39     17.27 o 
   1  -6  10        5.33        3.53      3.01 o 
   2  -6  10      666.57      644.14     14.03 o 
   3  -6  10      521.24      495.25      9.84 o 
   4  -6  10      149.52      151.01     14.21 o 
  -7  -5  10       76.10       94.28     17.99 o 
  -6  -5  10      143.12      177.68     19.62 o 
  -5  -5  10       47.55       51.67     23.37 o 
  -4  -5  10      949.56      953.41     30.13 o 
  -3  -5  10      303.90      264.96     12.93 o 
  -2  -5  10        8.42       13.25      2.16 o 
  -1  -5  10      245.61      260.56      9.28 o 
   0  -5  10      396.69      365.58      7.72 o 
   1  -5  10       77.19       77.91      8.87 o 
   2  -5  10        0.09        0.04      3.09 o 
   3  -5  10       31.40       24.69      3.42 o 
   4  -5  10      653.18      669.51     23.59 o 
  -7  -4  10      202.77      147.84     77.39 o 
  -6  -4  10       19.82       14.30      8.18 o 
  -5  -4  10        3.29        5.18      2.44 o 
  -4  -4  10       25.16       18.88      4.69 o 
  -3  -4  10      202.74      227.34     11.02 o 
  -2  -4  10      200.94      213.00      6.04 o 
  -1  -4  10      278.43      270.26      9.36 o 
   0  -4  10      297.95      300.83      7.12 o 
   1  -4  10      301.30      334.67      7.83 o 
   2  -4  10      419.45      432.21      9.91 o 
   3  -4  10      168.53      185.47      4.17 o 
   4  -4  10      880.48      785.74     35.76 o 
   5  -4  10        0.41       -1.02      7.84 o 
   6  -4  10       30.04        6.82     18.31 o 
  -7  -3  10      206.59      231.06     20.71 o 
  -6  -3  10      216.09      187.48     14.92 o 
  -5  -3  10      130.46      142.60      6.27 o 
  -4  -3  10      156.30      150.91     10.03 o 
  -3  -3  10        4.09        4.62     10.39 o 
  -2  -3  10     1404.98     1441.02     22.35 o 
  -1  -3  10      853.63      848.68     15.12 o 
   0  -3  10      650.81      640.34      9.97 o 
   1  -3  10       21.22       26.86      3.87 o 
   2  -3  10      125.56      137.76      5.42 o 
   3  -3  10      607.76      598.22     15.92 o 
   4  -3  10      539.57      459.81     17.52 o 
   5  -3  10      162.68      162.63     15.88 o 
   6  -3  10      255.39      285.34     34.13 o 
  -7  -2  10       41.44       42.60      9.30 o 
  -6  -2  10       21.83       33.03      5.86 o 
  -5  -2  10      260.25      235.09     19.57 o 
  -4  -2  10      273.56      261.93     15.37 o 
  -3  -2  10     1077.72     1099.30     23.51 o 
  -2  -2  10       32.78       32.35      7.38 o 
  -1  -2  10      597.01      578.13     18.65 o 
   0  -2  10      451.03      446.75      9.63 o 
   1  -2  10     3307.88     3367.84     32.66 o 
   2  -2  10        9.06       12.60      3.13 o 
   3  -2  10     1204.39     1197.24     14.79 o 
   4  -2  10        0.15        1.01      1.41 o 
   5  -2  10        0.13       -2.14      7.72 o 
   6  -2  10       32.59       25.80     12.26 o 
   7  -2  10        6.13       13.77     12.87 o 
  -7  -1  10      286.51      278.26     16.22 o 
  -6  -1  10      741.99      730.40     42.83 o 
  -5  -1  10      371.72      345.66     14.35 o 
  -4  -1  10      993.56     1018.44     23.93 o 
  -3  -1  10     1346.68     1315.38     21.98 o 
  -2  -1  10      911.56      931.57     16.68 o 
  -1  -1  10      242.01      231.53      8.16 o 
   0  -1  10      239.87      236.93      8.76 o 
   1  -1  10      231.47      228.81      9.36 o 
   2  -1  10      441.19      443.40      7.11 o 
   3  -1  10      910.94      836.94     37.64 o 
   4  -1  10      879.76      793.17     55.78 o 
   5  -1  10      880.97      937.46     28.91 o 
   6  -1  10        1.02      -10.76     10.76 o 
   7  -1  10       82.69       94.12     17.83 o 
  -7   0  10        6.05       15.34      4.99 o 
  -6   0  10        3.95        1.84      3.70 o 
  -5   0  10      681.55      716.74     17.82 o 
  -4   0  10      971.26      939.18     22.73 o 
  -3   0  10       75.67       78.12      7.55 o 
  -2   0  10     1512.81     1549.40     22.72 o 
  -1   0  10     4327.82     4313.34     66.89 o 
   0   0  10       40.40       38.96      4.65 o 
   1   0  10     4007.18     3979.40     44.52 o 
   2   0  10      376.01      391.39     17.98 o 
   3   0  10        0.93        6.21      7.02 o 
   4   0  10        7.93        4.07      3.17 o 
   5   0  10       15.34       12.42      9.06 o 
   6   0  10      203.22      201.43     17.86 o 
   7   0  10      385.14      476.56     26.76 o 
  -7   1  10      244.82      245.20     13.03 o 
  -6   1  10       22.34       14.55      7.62 o 
  -5   1  10      643.66      626.50     20.81 o 
  -4   1  10      765.49      772.65     26.09 o 
  -3   1  10        2.14        8.44      5.16 o 
  -2   1  10        0.68        0.49      4.57 o 
  -1   1  10      144.44      128.86     13.19 o 
   0   1  10      657.86      642.10     11.25 o 
   1   1  10     3224.96     3124.66     37.28 o 
   2   1  10      115.45      110.79      4.67 o 
   3   1  10     2443.19     2318.20     24.63 o 
   4   1  10     1087.72     1080.54     11.69 o 
   5   1  10       94.59      116.11     13.03 o 
   6   1  10      108.20      127.06     15.37 o 
   7   1  10      142.40      154.37     18.31 o 
   8   1  10       53.26       52.37     16.84 o 
  -7   2  10       41.72       40.87      6.42 o 
  -6   2  10        1.55        3.45      5.16 o 
  -5   2  10      211.48      208.55      9.99 o 
  -4   2  10       13.60       17.19     10.50 o 
  -3   2  10     1890.59     1778.00     30.19 o 
  -2   2  10     1178.19     1146.75     18.80 o 
  -1   2  10        1.91        3.82      4.70 o 
   0   2  10     1716.11     1667.73     21.13 o 
   1   2  10      112.82      116.85      7.76 o 
   2   2  10      191.98      178.48      5.06 o 
   3   2  10       28.17       25.75      3.21 o 
   4   2  10       19.13       20.14      2.31 o 
   5   2  10      103.84       96.75      5.76 o 
   6   2  10       39.10       52.25     12.55 o 
   7   2  10       63.62       67.77     24.27 o 
   8   2  10      132.44      157.83     20.17 o 
  -7   3  10        0.33        6.49      5.15 o 
  -6   3  10      237.16      240.91     14.62 o 
  -5   3  10      218.44      216.89     13.56 o 
  -4   3  10       32.37       35.56      7.08 o 
  -3   3  10       51.60       51.32      7.08 o 
  -2   3  10      118.91      125.89      9.86 o 
  -1   3  10      889.18      866.59     14.97 o 
   0   3  10      818.57      781.43     30.00 o 
   1   3  10       12.57       14.29      3.62 o 
   2   3  10     1451.90     1402.80     18.60 o 
   3   3  10     2919.55     2951.08     33.23 o 
   4   3  10      222.79      225.90      4.42 o 
   5   3  10     1300.70     1253.08     11.75 o 
   6   3  10       71.97       83.56     22.12 o 
   7   3  10       58.08       73.22     14.79 o 
   8   3  10       11.93       11.88     11.97 o 
  -6   4  10      113.54       97.97     10.64 o 
  -5   4  10       69.75       61.65      7.37 o 
  -4   4  10      911.29      898.37     18.93 o 
  -3   4  10      519.51      546.49     14.27 o 
  -2   4  10     1254.65     1266.54     22.41 o 
  -1   4  10     4052.21     4018.80     79.49 o 
   0   4  10      193.03      178.71      7.39 o 
   1   4  10      354.95      353.52     13.04 o 
   2   4  10        9.17       14.69      4.77 o 
   3   4  10      403.76      400.18      8.61 o 
   4   4  10     1129.71     1167.72     23.29 o 
   5   4  10      788.14      744.67      9.16 o 
   6   4  10       36.91       39.25      3.67 o 
   7   4  10      935.75     1026.88     34.09 o 
   8   4  10       68.83       71.49     26.28 o 
  -6   5  10       11.76       16.80      6.89 o 
  -5   5  10       57.89       64.77      7.28 o 
  -4   5  10       14.35       11.85      5.14 o 
  -3   5  10       20.44       22.65      6.56 o 
  -2   5  10     1043.93     1058.98     19.32 o 
  -1   5  10        5.63       10.08      5.12 o 
   0   5  10     1349.73     1346.16     19.89 o 
   1   5  10     1788.97     1730.10     25.35 o 
   2   5  10      185.95      171.39      6.36 o 
   3   5  10      689.23      633.79     11.84 o 
   4   5  10     1425.15     1454.01     19.62 o 
   5   5  10        7.72        8.69      2.27 o 
   6   5  10       75.54       67.40      3.20 o 
   7   5  10       13.24        5.38     15.59 o 
  -6   6  10       13.54        5.69      6.17 o 
  -5   6  10      688.35      674.37     22.96 o 
  -4   6  10      118.26      110.33      9.02 o 
  -3   6  10      945.94      877.88     24.17 o 
  -2   6  10       41.42       39.11      7.15 o 
  -1   6  10      789.49      802.58     19.25 o 
   0   6  10       64.14       59.76      6.64 o 
   1   6  10     1168.73     1147.36     20.59 o 
   2   6  10       22.61       31.44      4.76 o 
   3   6  10      953.89      922.87     15.96 o 
   4   6  10       37.13       40.68      6.53 o 
   5   6  10      856.23      857.76     17.91 o 
   6   6  10      495.11      492.96      7.51 o 
   7   6  10        0.47        0.42      7.46 o 
  -5   7  10       26.21       16.07      8.78 o 
  -4   7  10       49.51       50.40      7.43 o 
  -3   7  10      303.77      313.83     24.86 o 
  -2   7  10      110.07      121.92     19.62 o 
  -1   7  10     1052.59     1089.06     20.47 o 
   0   7  10       19.80       18.67      5.92 o 
   1   7  10      402.23      399.99     11.51 o 
   2   7  10       54.76       46.58      5.77 o 
   3   7  10      300.41      320.95     14.53 o 
   4   7  10       16.04       26.29      6.11 o 
   5   7  10       40.61       36.81      4.89 o 
   6   7  10        0.93        3.90      3.26 o 
   7   7  10      119.22      124.28      5.67 o 
  -5   8  10       52.37       23.02     20.73 o 
  -4   8  10      421.79      430.62     17.22 o 
  -3   8  10      934.50      980.70     56.63 o 
  -2   8  10       21.31       25.99      9.12 o 
  -1   8  10      144.47      126.66     12.68 o 
   0   8  10       77.46       73.55      8.22 o 
   1   8  10      360.64      363.59     11.99 o 
   2   8  10     1238.64     1286.14     24.41 o 
   3   8  10      252.82      249.05      9.16 o 
   4   8  10      280.88      295.54      8.92 o 
   5   8  10       94.56       78.33      7.86 o 
   6   8  10        2.46        4.53      3.81 o 
   7   8  10      288.74      278.89     10.50 o 
  -4   9  10      201.63      209.51     11.29 o 
  -3   9  10       51.84       56.26      8.15 o 
  -2   9  10      942.11     1010.17     52.26 o 
  -1   9  10     1379.38     1384.83     27.21 o 
   0   9  10       71.82       67.88     11.33 o 
   1   9  10      487.31      512.55     15.16 o 
   2   9  10      171.53      159.94     13.40 o 
   3   9  10        2.57        4.89      8.29 o 
   4   9  10       61.10       63.78      7.24 o 
   5   9  10       18.81       15.29      4.67 o 
   6   9  10       65.70       70.56      8.72 o 
   7   9  10       16.52       14.82      5.63 o 
  -3  10  10      157.65      160.32     10.88 o 
  -2  10  10        0.27        7.62      7.40 o 
  -1  10  10        8.27       15.71     10.01 o 
   0  10  10      227.44      229.36     13.37 o 
   1  10  10      178.09      186.15     14.71 o 
   2  10  10        6.81       10.79      6.58 o 
   3  10  10      292.56      305.90     16.76 o 
   4  10  10      388.72      360.30     21.96 o 
   5  10  10       44.67       54.04      8.12 o 
   6  10  10      216.46      222.18     12.05 o 
   7  10  10        4.04       18.89     11.27 o 
  -2  11  10      244.62      250.78     28.59 o 
  -1  11  10      467.27      506.42     22.71 o 
   0  11  10      446.45      512.91     28.72 o 
   1  11  10        1.70        4.94      6.91 o 
   2  11  10       32.72       39.10     10.54 o 
   3  11  10      136.63      144.18     10.99 o 
   4  11  10      289.49      296.49     35.70 o 
   5  11  10       25.81       27.43      6.75 o 
   6  11  10       31.78       29.92      7.71 o 
   7  11  10       16.61       27.40      8.39 o 
  -1  12  10      267.71      271.01     19.64 o 
   0  12  10      113.33      110.97     12.89 o 
   1  12  10       23.95       30.91      9.77 o 
   2  12  10      701.74      751.96     22.49 o 
   3  12  10      273.85      245.66     17.52 o 
   4  12  10        2.74       -0.27      9.83 o 
   5  12  10      205.14      223.36     15.73 o 
   6  12  10      217.64      205.98     11.42 o 
   1  13  10        1.10        1.66      7.48 o 
   2  13  10        4.18        3.50      7.76 o 
   3  13  10        9.71       10.01      8.50 o 
   4  13  10       87.20       70.18     10.88 o 
   5  13  10       76.72       79.81     10.76 o 
  -2  -9  11      420.58      425.65     16.69 o 
  -1  -9  11      256.40      256.34     12.79 o 
  -4  -8  11       68.08       53.53     15.65 o 
  -3  -8  11        0.36        4.45      9.86 o 
  -2  -8  11       19.56       21.97      7.88 o 
  -1  -8  11       30.38       19.77      8.32 o 
   0  -8  11      293.36      322.71     26.91 o 
   1  -8  11      230.45      220.21      7.30 o 
  -5  -7  11       87.01       92.23     18.22 o 
  -4  -7  11      173.91      246.80     34.41 o 
  -3  -7  11     1364.90     1359.18     39.25 o 
  -2  -7  11       98.61       76.51     13.13 o 
  -1  -7  11      512.41      513.73     20.75 o 
   0  -7  11      633.32      651.04     12.44 o 
   1  -7  11        9.36        6.72      4.43 o 
   2  -7  11       88.35      102.06      5.55 o 
   3  -7  11        8.14        2.08      6.37 o 
  -6  -6  11      249.20      291.33     25.16 o 
  -4  -6  11        1.51        4.19      9.99 o 
  -3  -6  11       12.67       27.44     11.49 o 
  -2  -6  11      107.23      101.04      2.79 o 
  -1  -6  11      405.39      399.78     12.36 o 
   0  -6  11      150.67      127.31      9.08 o 
   1  -6  11      646.23      637.82      9.88 o 
   2  -6  11      479.22      496.49     15.71 o 
   3  -6  11        9.45        3.50      3.09 o 
   4  -6  11      502.71      549.13     22.86 o 
  -6  -5  11       23.43       27.95     24.52 o 
  -5  -5  11       93.38      108.01     17.32 o 
  -4  -5  11     1214.22     1181.83     54.84 o 
  -3  -5  11      127.74      109.24      9.11 o 
  -2  -5  11      662.29      646.34     26.28 o 
  -1  -5  11      580.58      560.62     27.31 o 
   0  -5  11        9.00        1.68      3.23 o 
   1  -5  11       24.23       23.58      5.03 o 
   2  -5  11        0.14       -2.87      2.99 o 
   3  -5  11       25.13       23.10      2.90 o 
   4  -5  11      412.14      457.45     20.65 o 
  -6  -4  11       98.97      113.46     18.15 o 
  -5  -4  11        3.90       -1.06      7.56 o 
  -4  -4  11      233.24      246.88     21.05 o 
  -3  -4  11       24.19       28.51      7.59 o 
  -2  -4  11      477.67      508.90      9.35 o 
  -1  -4  11      201.40      213.78      6.41 o 
   0  -4  11     1628.93     1634.87     54.22 o 
   1  -4  11     2282.79     2266.49     30.77 o 
   2  -4  11        9.77        5.75      3.42 o 
   3  -4  11      499.59      484.72     14.06 o 
   4  -4  11      150.90      144.99     14.34 o 
   5  -4  11        0.54        2.75     14.89 o 
  -7  -3  11       12.03        9.37     10.43 o 
  -6  -3  11      112.35      117.64     12.31 o 
  -5  -3  11      209.50      221.25     12.97 o 
  -4  -3  11      113.82      114.88     13.01 o 
  -3  -3  11     1227.37     1257.63     23.20 o 
  -2  -3  11      456.05      437.19     15.38 o 
  -1  -3  11      120.90      129.27      9.43 o 
   0  -3  11        1.09       -1.20      2.80 o 
   1  -3  11       11.33        8.16      3.60 o 
   2  -3  11      284.36      281.28     11.72 o 
   3  -3  11      213.29      226.36     21.15 o 
   4  -3  11       36.93       29.85      2.52 o 
   5  -3  11      197.68      227.62     18.12 o 
   6  -3  11      307.27      358.04     38.54 o 
  -7  -2  11       23.00       28.18      9.84 o 
  -6  -2  11      141.36      134.76     14.42 o 
  -5  -2  11       20.59       17.91      5.03 o 
  -4  -2  11       40.09       57.53     12.90 o 
  -3  -2  11      264.64      304.27     14.70 o 
  -2  -2  11      123.54      129.26      8.43 o 
  -1  -2  11     1094.80     1140.25     18.61 o 
   0  -2  11     2468.75     2474.68     34.21 o 
   1  -2  11     2274.44     2302.14     22.79 o 
   2  -2  11     1989.13     1996.98     33.77 o 
   3  -2  11       15.08       13.33      4.52 o 
   4  -2  11       52.80       44.06      3.44 o 
   5  -2  11        0.83       -9.80      9.80 o 
   6  -2  11       13.16       14.31     19.91 o 
  -7  -1  11      502.88      470.58     25.07 o 
  -6  -1  11      719.98      664.40     50.31 o 
  -5  -1  11       34.71       32.50      4.55 o 
  -4  -1  11     1987.62     2036.80     33.09 o 
  -3  -1  11       65.74       51.37      9.45 o 
  -2  -1  11      591.20      606.98     16.80 o 
  -1  -1  11      426.12      441.38     20.58 o 
   0  -1  11      194.77      218.43      9.15 o 
   1  -1  11      645.15      679.25     16.01 o 
   2  -1  11       18.89       19.64      3.38 o 
   3  -1  11      132.31      132.34      3.80 o 
   4  -1  11     1099.88      938.35    113.62 o 
   5  -1  11      275.45      328.21     19.21 o 
   6  -1  11       72.61       73.06     15.27 o 
   7  -1  11      354.36      428.57     27.88 o 
  -7   0  11        1.04        3.78      6.27 o 
  -6   0  11        5.21        1.95      4.05 o 
  -5   0  11      256.96      250.28     10.34 o 
  -4   0  11      518.11      507.21     15.57 o 
  -3   0  11       27.50       13.33      6.18 o 
  -2   0  11     3626.90     3782.42     53.61 o 
  -1   0  11      475.10      452.90     13.63 o 
   0   0  11     2902.29     2876.62     39.36 o 
   1   0  11      284.83      281.74      8.75 o 
   2   0  11      947.23      939.00     16.56 o 
   3   0  11      817.84      797.03     14.94 o 
   4   0  11      228.65      197.81     15.51 o 
   5   0  11       25.21       31.73     11.14 o 
   6   0  11      106.44      106.73     16.10 o 
   7   0  11      114.08      123.83     18.92 o 
  -7   1  11       93.57       94.36      7.73 o 
  -6   1  11      280.07      260.50     18.26 o 
  -5   1  11      632.36      658.90     33.42 o 
  -4   1  11      232.80      230.98     11.95 o 
  -3   1  11        6.70        9.84      7.38 o 
  -2   1  11        7.32        3.61      5.69 o 
  -1   1  11      333.53      333.02     11.98 o 
   0   1  11     1086.58     1062.13     16.01 o 
   1   1  11      363.75      366.32     11.19 o 
   2   1  11      231.21      232.38     12.34 o 
   3   1  11       20.98       25.60      4.56 o 
   4   1  11        4.97        5.55      2.83 o 
   5   1  11       38.13       30.56      8.50 o 
   6   1  11       40.23       43.89     13.13 o 
   7   1  11       63.23       66.91     16.20 o 
  -6   2  11       42.10       36.62      6.75 o 
  -5   2  11      112.47      108.82      9.93 o 
  -4   2  11      505.19      506.46     18.44 o 
  -3   2  11     3049.37     2926.63     45.97 o 
  -2   2  11      189.88      207.09     11.41 o 
  -1   2  11     1053.44     1061.21     20.35 o 
   0   2  11     2466.35     2405.22     30.05 o 
   1   2  11      121.37      113.42      5.70 o 
   2   2  11      137.55      138.93      6.18 o 
   3   2  11      417.23      400.84     13.29 o 
   4   2  11      163.56      147.90      6.34 o 
   5   2  11       42.72       43.13      4.48 o 
   6   2  11        1.45       15.11     10.60 o 
   7   2  11       70.54       83.94     27.66 o 
  -6   3  11      212.30      207.21     14.31 o 
  -5   3  11       42.79       33.30      7.26 o 
  -4   3  11      177.24      159.67     10.61 o 
  -3   3  11        2.43        5.72      8.96 o 
  -2   3  11       36.04       24.75      6.27 o 
  -1   3  11     1055.92     1011.29     17.63 o 
   0   3  11      125.74      105.88      6.68 o 
   1   3  11     1054.85      998.83     14.79 o 
   2   3  11     2013.81     1938.78     22.90 o 
   3   3  11      835.63      829.24     25.79 o 
   4   3  11      532.11      504.52      8.15 o 
   5   3  11      535.47      510.50     10.90 o 
   6   3  11       11.53       23.43     18.89 o 
   7   3  11       25.32       24.65     12.61 o 
   8   3  11        0.10       -1.79     10.47 o 
  -6   4  11      118.36      119.73     10.79 o 
  -5   4  11      346.44      318.85     11.02 o 
  -4   4  11      682.17      696.13     19.51 o 
  -3   4  11        4.18       -4.18      6.84 o 
  -2   4  11     1266.97     1243.15     21.84 o 
  -1   4  11     1170.48     1065.22     18.61 o 
   0   4  11       68.84       53.34      9.84 o 
   1   4  11      135.63      127.06      7.94 o 
   2   4  11       71.14       73.11     13.05 o 
   3   4  11       54.97       57.60      5.09 o 
   4   4  11      536.28      521.23      8.95 o 
   5   4  11      517.85      500.71      7.66 o 
   6   4  11       79.68       76.31      5.67 o 
   7   4  11      495.88      564.98     27.12 o 
   8   4  11        4.49       11.72     12.55 o 
  -6   5  11       10.61       12.77      7.32 o 
  -5   5  11       10.33       13.96      5.96 o 
  -4   5  11       46.67       52.23     17.38 o 
  -3   5  11      183.27      157.18     10.61 o 
  -2   5  11      787.77      783.90     17.51 o 
  -1   5  11       47.15       44.29      6.84 o 
   0   5  11     1522.44     1497.23     36.88 o 
   1   5  11     2405.51     2318.82     33.13 o 
   2   5  11      277.67      280.19     11.22 o 
   3   5  11     2038.21     1937.43     23.61 o 
   4   5  11      176.12      177.58      5.30 o 
   5   5  11       22.83       22.32      4.60 o 
   6   5  11       10.87       10.82      2.38 o 
   7   5  11       34.88       45.62     23.08 o 
  -5   6  11      430.69      439.23     13.57 o 
  -4   6  11      347.63      333.53     38.82 o 
  -3   6  11      475.79      444.48     15.17 o 
  -2   6  11        2.65        5.58      5.73 o 
  -1   6  11       85.48       84.61      9.82 o 
   0   6  11       19.12       22.49      7.59 o 
   1   6  11       45.58       46.42      7.33 o 
   2   6  11      293.96      266.06     12.53 o 
   3   6  11      259.68      254.91     15.83 o 
   4   6  11       94.17       86.36      6.35 o 
   5   6  11     1117.07     1079.71     14.10 o 
   6   6  11      443.59      392.71      9.85 o 
   7   6  11        3.71       19.56     11.40 o 
  -5   7  11      168.74      163.59     10.50 o 
  -4   7  11       80.25       85.91      8.71 o 
  -3   7  11       43.73       48.75     22.11 o 
  -2   7  11       19.65       27.60      7.65 o 
  -1   7  11     2024.02     1979.12     51.77 o 
   0   7  11      560.58      576.10     14.56 o 
   1   7  11      924.33      898.26     25.13 o 
   2   7  11     1095.46     1111.18     21.24 o 
   3   7  11       64.76       74.08      6.06 o 
   4   7  11       28.57       31.09      5.51 o 
   5   7  11       21.54       20.61      3.78 o 
   6   7  11      136.56      131.27      5.97 o 
   7   7  11      234.46      218.88     18.76 o 
  -4   8  11      330.28      321.39     19.11 o 
  -3   8  11       38.93       42.67      9.44 o 
  -2   8  11      130.74      169.10     19.14 o 
  -1   8  11      331.60      304.86     13.65 o 
   0   8  11        6.73        8.93      9.96 o 
   1   8  11        5.65        0.03      4.96 o 
   2   8  11      165.36      165.85     10.77 o 
   3   8  11       10.80        4.55      5.26 o 
   4   8  11      214.25      222.32     10.29 o 
   5   8  11      166.43      169.06      8.23 o 
   6   8  11      115.33      112.09     17.08 o 
   7   8  11      472.11      427.13     18.28 o 
  -3   9  11       11.68       10.16     12.47 o 
  -2   9  11      659.00      663.63     64.24 o 
  -1   9  11      318.80      328.80     14.84 o 
   0   9  11      868.13      857.87     20.50 o 
   1   9  11      934.74      931.22     37.17 o 
   2   9  11      696.70      714.14     16.98 o 
   3   9  11      421.21      427.85     15.38 o 
   4   9  11      149.85      148.64      8.14 o 
   5   9  11       36.83       36.75      5.51 o 
   6   9  11       16.68       21.55      5.66 o 
   7   9  11        0.79        0.58      6.98 o 
  -3  10  11       17.07       13.35      7.19 o 
  -2  10  11        2.18      -10.24     10.24 o 
  -1  10  11       65.32       65.36     12.77 o 
   0  10  11       62.98       81.63     10.65 o 
   1  10  11      161.29      188.86     27.80 o 
   2  10  11      218.95      245.71     14.87 o 
   3  10  11     1645.81     1642.59     27.99 o 
   4  10  11        8.10        3.48      5.01 o 
   5  10  11      710.03      713.65     18.45 o 
   6  10  11       40.16       34.35      7.05 o 
   7  10  11       17.80       20.20      6.98 o 
  -2  11  11       51.13       52.86     11.23 o 
  -1  11  11      432.71      450.70     19.12 o 
   0  11  11      334.42      353.37     27.49 o 
   1  11  11        3.77        4.92      7.21 o 
   2  11  11       21.61       37.69     10.98 o 
   3  11  11       10.62       15.27      8.82 o 
   4  11  11        4.71        4.34      9.60 o 
   5  11  11      379.69      365.45     21.35 o 
   6  11  11       83.39       72.03      7.85 o 
   0  12  11       52.54       44.96     11.21 o 
   1  12  11      124.30      124.81     13.40 o 
   2  12  11      387.39      400.06     25.68 o 
   3  12  11      109.81      110.37     11.63 o 
   4  12  11      124.72      149.99     11.65 o 
   5  12  11        2.00        3.35      6.01 o 
   2  13  11        1.52        6.37      8.48 o 
   3  13  11        0.59       -1.16      7.37 o 
   4  13  11      108.51       93.67     14.45 o 
  -2  -8  12       31.37       30.54     12.42 o 
  -1  -8  12       31.24       55.45     15.05 o 
   0  -8  12      297.89      316.30     18.86 o 
  -4  -7  12      510.98      494.04     28.52 o 
  -3  -7  12      857.67      870.81     33.13 o 
  -2  -7  12        0.37        3.30      8.84 o 
  -1  -7  12      462.22      520.55     21.74 o 
   0  -7  12      142.17      150.28      7.20 o 
   1  -7  12       16.42       12.68      5.04 o 
   2  -7  12        6.07        4.28      3.49 o 
  -5  -6  12        3.43       13.00     13.29 o 
  -4  -6  12        6.75       12.81     12.20 o 
  -3  -6  12        0.65      -10.98     10.98 o 
  -2  -6  12      192.60      202.97     16.71 o 
  -1  -6  12      551.62      537.32     27.95 o 
   0  -6  12       78.21       82.55      9.35 o 
   1  -6  12     1076.06     1111.90     15.58 o 
   2  -6  12      293.42      300.62      7.16 o 
   3  -6  12       50.67       -0.19      9.60 o 
  -5  -5  12      286.67      308.29     39.76 o 
  -4  -5  12      751.98      778.07     31.63 o 
  -3  -5  12      167.93      210.94     18.15 o 
  -2  -5  12      948.56      932.96     57.66 o 
  -1  -5  12      178.95      172.51      5.77 o 
   0  -5  12       19.74       32.61     10.04 o 
   1  -5  12        0.36        1.89      3.40 o 
   2  -5  12        0.04        3.19      3.51 o 
   3  -5  12      122.54      118.30     10.82 o 
   4  -5  12      176.43      191.64     16.04 o 
  -6  -4  12        0.04        5.07     13.40 o 
  -5  -4  12       39.45       42.09     10.48 o 
  -4  -4  12       55.91       69.37     14.04 o 
  -3  -4  12       99.85      108.12     12.82 o 
  -2  -4  12      346.85      352.77     10.46 o 
  -1  -4  12      112.76      110.28      9.81 o 
   0  -4  12     2605.74     2701.84     69.92 o 
   1  -4  12      549.30      553.78     13.86 o 
   2  -4  12      396.19      426.52      9.75 o 
   3  -4  12      683.40      644.34     27.41 o 
   4  -4  12       12.38       13.54      9.57 o 
  -6  -3  12      415.94      439.58     23.61 o 
  -5  -3  12      166.52      188.14     14.02 o 
  -4  -3  12       26.85       23.24      3.25 o 
  -3  -3  12     1095.14     1134.62     23.26 o 
  -2  -3  12      107.44      105.16     10.10 o 
  -1  -3  12      232.08      223.76     13.65 o 
   0  -3  12       81.30       75.72      4.76 o 
   1  -3  12       13.53       16.77      4.26 o 
   2  -3  12      215.17      222.99      9.38 o 
   3  -3  12      256.04      257.50      7.12 o 
   4  -3  12      138.46      156.45     14.85 o 
   5  -3  12      401.56      443.10     37.58 o 
  -6  -2  12       30.01       18.17      4.21 o 
  -5  -2  12        0.39        6.64      5.12 o 
  -4  -2  12     1047.15     1072.87     37.42 o 
  -3  -2  12      562.91      567.54     16.49 o 
  -2  -2  12      289.81      303.73     11.80 o 
  -1  -2  12     1421.64     1435.70     22.87 o 
   0  -2  12      631.49      675.09     15.69 o 
   1  -2  12     1057.93     1063.20     13.10 o 
   2  -2  12     1198.54     1255.84     23.61 o 
   3  -2  12      125.84      130.96     16.14 o 
   4  -2  12       52.09       53.11      2.66 o 
   5  -2  12        3.42       -3.68     15.21 o 
   6  -2  12        2.79        4.80     18.54 o 
  -6  -1  12       67.77       89.40      6.27 o 
  -5  -1  12      378.05      330.12     28.77 o 
  -4  -1  12      478.55      516.88     17.23 o 
  -3  -1  12       44.07       50.27     14.61 o 
  -2  -1  12        1.46       -1.25      4.74 o 
  -1  -1  12       29.78       34.93      6.18 o 
   0  -1  12      113.38      123.43     13.24 o 
   1  -1  12      452.23      463.79      9.86 o 
   2  -1  12      623.28      641.28     16.57 o 
   3  -1  12      986.60      992.16     14.29 o 
   4  -1  12     2648.00     2261.66    318.91 o 
   5  -1  12       19.60       17.58     10.66 o 
   6  -1  12      293.62      319.91     23.08 o 
  -6   0  12      104.71       96.30      9.15 o 
  -5   0  12      498.72      482.58     38.59 o 
  -4   0  12       49.40       40.81      8.68 o 
  -3   0  12     1883.64     1797.94     29.76 o 
  -2   0  12      679.67      754.29     20.01 o 
  -1   0  12      452.13      383.74     13.66 o 
   0   0  12      469.27      463.58     13.16 o 
   1   0  12       83.12       79.62      5.50 o 
   2   0  12        3.73        6.16      3.07 o 
   3   0  12      835.61      838.83     19.23 o 
   4   0  12      101.16       79.25      3.75 o 
   5   0  12       78.24       89.22     14.15 o 
   6   0  12       71.20       86.09     16.36 o 
  -6   1  12      471.56      464.98     38.49 o 
  -5   1  12      288.41      269.22     19.75 o 
  -4   1  12      222.64      243.89     13.13 o 
  -3   1  12      119.64      131.48     10.18 o 
  -2   1  12      211.73      198.55     14.04 o 
  -1   1  12       37.29       44.59      6.47 o 
   0   1  12      382.21      385.63     10.26 o 
   1   1  12      168.21      161.34      8.11 o 
   2   1  12     1233.10     1200.59     15.66 o 
   3   1  12      408.79      418.42     20.44 o 
   4   1  12      585.23      548.46     29.02 o 
   5   1  12      475.59      485.46     22.92 o 
   6   1  12       26.11       23.15     12.65 o 
   7   1  12        6.22       23.91     14.18 o 
  -6   2  12      180.29      134.58     15.26 o 
  -5   2  12       67.90       64.88      6.87 o 
  -4   2  12     1074.96     1109.63     23.95 o 
  -3   2  12      815.35      849.34     19.48 o 
  -2   2  12       21.49       25.45      6.63 o 
  -1   2  12      615.61      689.94     14.93 o 
   0   2  12     2452.74     2422.65     31.43 o 
   1   2  12      294.03      301.63      8.38 o 
   2   2  12      648.37      638.14     10.58 o 
   3   2  12      354.56      343.83      6.67 o 
   4   2  12        0.61        3.30      2.79 o 
   5   2  12      737.40      681.91     34.99 o 
   6   2  12        5.70       16.62     11.49 o 
   7   2  12      226.87      289.73     23.43 o 
  -6   3  12       66.15       64.66      9.25 o 
  -5   3  12        1.67        3.20      4.71 o 
  -4   3  12      230.82      236.49     12.83 o 
  -3   3  12        8.32        3.95      5.87 o 
  -2   3  12        1.25        2.09      5.03 o 
  -1   3  12      510.38      538.80     13.40 o 
   0   3  12        3.49        4.88      7.31 o 
   1   3  12     1639.00     1605.98     24.49 o 
   2   3  12     1639.34     1624.18     22.97 o 
   3   3  12      240.65      210.11      9.30 o 
   4   3  12     1291.90     1283.35     17.13 o 
   5   3  12      461.23      429.37     12.00 o 
   6   3  12      199.89      179.28     18.89 o 
   7   3  12      125.77      134.43     18.98 o 
  -5   4  12     1003.80     1008.75     39.04 o 
  -4   4  12      456.72      477.82     16.65 o 
  -3   4  12      223.53      216.62     12.04 o 
  -2   4  12     2010.10     1919.38     30.24 o 
  -1   4  12      619.90      561.54     14.09 o 
   0   4  12      874.48      807.06     22.84 o 
   1   4  12       69.96       72.88      8.95 o 
   2   4  12      102.08       98.26      5.77 o 
   3   4  12      404.96      382.75      8.06 o 
   4   4  12      450.49      428.80     15.57 o 
   5   4  12      129.16      121.26      5.39 o 
   6   4  12      567.77      594.31     27.05 o 
   7   4  12        2.57        2.02      9.86 o 
  -5   5  12        0.61        6.48      6.60 o 
  -4   5  12      161.25      153.35     18.44 o 
  -3   5  12      456.36      455.74     15.73 o 
  -2   5  12      528.53      479.40     30.64 o 
  -1   5  12      129.28      126.72      9.33 o 
   0   5  12     1855.16     1754.98     35.26 o 
   1   5  12      681.39      616.93     13.08 o 
   2   5  12     1536.19     1442.26     20.33 o 
   3   5  12     1652.90     1589.54     48.08 o 
   4   5  12        5.50        6.51      3.45 o 
   5   5  12        9.88       10.91      2.93 o 
   6   5  12       11.69        9.67      2.09 o 
   7   5  12       99.65      108.82     17.38 o 
  -5   6  12       74.23       64.03      8.59 o 
  -4   6  12      165.52      156.27     12.58 o 
  -3   6  12      272.33      268.88     16.26 o 
  -2   6  12        0.41       -2.14     11.46 o 
  -1   6  12       17.73       18.73      6.73 o 
   0   6  12       10.06        9.41      5.52 o 
   1   6  12       76.27       71.29      6.99 o 
   2   6  12      323.88      320.31      9.55 o 
   3   6  12      208.08      222.05      8.80 o 
   4   6  12      381.51      358.78     22.41 o 
   5   6  12      464.43      447.15      8.39 o 
   6   6  12        0.60        5.06      2.40 o 
   7   6  12       14.62       28.56     12.97 o 
  -4   7  12      102.83      103.09      9.73 o 
  -3   7  12       75.81       80.92     10.68 o 
  -2   7  12      569.05      568.11     17.65 o 
  -1   7  12     1400.49     1378.36     46.42 o 
   0   7  12       35.10       41.03      7.50 o 
   1   7  12      137.63      127.13     10.44 o 
   2   7  12      382.10      406.56     11.46 o 
   3   7  12      238.29      240.48     17.37 o 
   4   7  12      106.40      117.56      6.24 o 
   5   7  12        3.53       -1.74      3.58 o 
   6   7  12        4.34        1.07      3.78 o 
  -4   8  12      930.62      956.81     28.16 o 
  -3   8  12        5.55       11.46     14.29 o 
  -2   8  12      682.62      694.01     29.40 o 
  -1   8  12       47.14       43.08      8.92 o 
   0   8  12        2.77        0.44      5.96 o 
   1   8  12     1012.45     1013.28     20.24 o 
   2   8  12      211.75      215.67     17.43 o 
   3   8  12      847.61      841.60     16.11 o 
   4   8  12      706.70      722.38     16.55 o 
   5   8  12        3.71        1.95      4.11 o 
   6   8  12      319.65      299.94      8.09 o 
  -3   9  12      536.38      544.71     39.75 o 
  -2   9  12      870.32      899.85     23.91 o 
  -1   9  12      217.58      242.00     16.90 o 
   0   9  12     1470.45     1538.35     50.09 o 
   1   9  12      375.13      359.58     14.15 o 
   2   9  12       80.10       95.41     14.69 o 
   3   9  12      370.23      363.60     14.65 o 
   4   9  12       35.00       39.39      6.33 o 
   5   9  12        1.21        1.48      4.71 o 
   6   9  12       69.77       80.18     15.73 o 
   7   9  12       18.96       13.44      4.02 o 
  -2  10  12       76.16       92.55     12.82 o 
  -1  10  12        1.90        0.43      7.43 o 
   0  10  12      125.21      138.52     26.88 o 
   1  10  12        6.45       -1.81      6.47 o 
   2  10  12     1225.21     1213.50     36.07 o 
   3  10  12      404.20      430.17     17.69 o 
   4  10  12      263.32      273.97     13.74 o 
   5  10  12      263.70      274.65     12.82 o 
   6  10  12        2.74       13.30      8.39 o 
  -1  11  12      530.84      554.36     21.71 o 
   0  11  12        2.58       15.13      9.09 o 
   1  11  12      105.62      107.77     13.49 o 
   2  11  12      135.52      136.09     19.54 o 
   3  11  12       13.33       16.96     10.34 o 
   4  11  12       59.06       51.34      8.49 o 
   5  11  12       99.09      117.17     15.62 o 
   0  12  12       12.00        8.58      9.33 o 
   1  12  12      378.14      397.97     24.04 o 
   2  12  12       35.73       48.34     10.54 o 
   3  12  12      288.09      288.55     18.14 o 
   4  12  12      281.91      298.93     19.58 o 
  -2  -7  13       21.59       37.58     22.19 o 
  -1  -7  13      689.13      753.10     41.20 o 
   0  -7  13       14.57       11.95      6.08 o 
  -4  -6  13        2.04        0.83      9.99 o 
  -3  -6  13      115.72      145.60     18.38 o 
  -2  -6  13      109.89      143.10     16.14 o 
  -1  -6  13        7.71        4.00      8.13 o 
   0  -6  13       21.54       16.56      5.86 o 
   1  -6  13      470.87      447.46     10.09 o 
   2  -6  13       23.38       16.45      4.54 o 
  -4  -5  13      123.67      128.38     19.34 o 
  -3  -5  13      921.98     1022.17     53.62 o 
  -2  -5  13      558.39      575.77     24.68 o 
  -1  -5  13       31.51       29.16      4.59 o 
   0  -5  13       56.65       48.02      8.29 o 
   1  -5  13        3.99        3.63      3.84 o 
   2  -5  13        6.53        3.38      3.02 o 
   3  -5  13      144.07      168.17     13.86 o 
  -5  -4  13       50.95       57.08     12.03 o 
  -4  -4  13       24.13       19.91      9.37 o 
  -3  -4  13      343.79      332.71     15.40 o 
  -2  -4  13      254.88      251.87      6.50 o 
  -1  -4  13      656.61      673.02     28.92 o 
   0  -4  13     1978.89     2019.73     64.62 o 
   1  -4  13       95.13      106.63     18.31 o 
   2  -4  13      268.90      245.81     10.44 o 
   3  -4  13      458.79      457.13     16.55 o 
   4  -4  13        3.10        5.76      8.87 o 
  -5  -3  13      130.13      147.74     14.28 o 
  -4  -3  13      217.53      245.55     54.33 o 
  -3  -3  13      996.79     1018.97     23.43 o 
  -2  -3  13       41.30       42.59      9.72 o 
  -1  -3  13      477.22      500.21     10.07 o 
   0  -3  13       20.05       19.10      5.69 o 
   1  -3  13        0.50        4.56      4.63 o 
   2  -3  13      162.35      166.81      7.25 o 
   3  -3  13       68.44       75.76      5.28 o 
   4  -3  13      329.16      323.66     19.14 o 
  -5  -2  13       28.90       24.34      6.96 o 
  -4  -2  13      524.43      566.98     19.16 o 
  -3  -2  13      108.15      125.86     13.47 o 
  -2  -2  13      455.98      467.44     14.90 o 
  -1  -2  13     1334.12     1406.20     44.32 o 
   0  -2  13        0.14        5.98      4.65 o 
   1  -2  13     2733.94     2851.84     33.47 o 
   2  -2  13      478.75      518.59     12.53 o 
   3  -2  13      253.77      271.48     10.32 o 
   4  -2  13      220.52      229.73     27.69 o 
   5  -2  13       14.61       32.05     21.32 o 
  -6  -1  13        6.13        5.71      4.13 o 
  -5  -1  13      538.79      608.48     25.01 o 
  -4  -1  13      337.23      369.69     19.64 o 
  -3  -1  13      113.06      129.83     11.11 o 
  -2  -1  13        6.13        5.53      8.39 o 
  -1  -1  13        2.91        4.10      5.07 o 
   0  -1  13      391.55      400.06     16.92 o 
   1  -1  13      642.28      645.27     14.65 o 
   2  -1  13       18.05       18.52      3.43 o 
   3  -1  13     1015.91     1052.63     41.15 o 
   4  -1  13      953.96      815.89    123.80 o 
   5  -1  13      131.56      153.38     28.43 o 
  -6   0  13       18.02       12.28      6.64 o 
  -5   0  13      137.81      137.62     10.63 o 
  -4   0  13       34.02       45.91      9.52 o 
  -3   0  13     1228.60     1229.26     25.14 o 
  -2   0  13     1274.53     1295.71     42.61 o 
  -1   0  13       87.47       87.22      7.97 o 
   0   0  13     1631.53     1630.91     27.15 o 
   1   0  13       95.56       97.33      7.65 o 
   2   0  13      120.97      125.13      5.76 o 
   3   0  13       53.39       58.68      4.23 o 
   4   0  13        3.69        3.54      1.83 o 
   5   0  13      194.82      201.59     18.38 o 
   6   0  13      166.60      204.99     21.23 o 
  -6   1  13      204.45      182.55     12.98 o 
  -5   1  13       83.36       65.69     16.69 o 
  -4   1  13        2.69       -6.10      7.21 o 
  -3   1  13      117.88      135.49     10.91 o 
  -2   1  13       18.54       16.44      6.79 o 
  -1   1  13      403.65      386.42     26.09 o 
   0   1  13      536.95      543.98     21.39 o 
   1   1  13      330.97      326.64      9.22 o 
   2   1  13      763.35      767.64     14.05 o 
   3   1  13      295.40      294.51     14.74 o 
   4   1  13       15.55       16.72      4.26 o 
   5   1  13      786.78      846.74     30.99 o 
   6   1  13      189.84      208.06     21.00 o 
  -5   2  13        0.51        7.51      8.28 o 
  -4   2  13     1303.51     1365.08     33.23 o 
  -3   2  13      431.47      448.98     15.78 o 
  -2   2  13     1139.25     1095.64     21.81 o 
  -1   2  13     3322.95     3209.63     48.57 o 
   0   2  13       13.77       26.97      9.69 o 
   1   2  13     1822.92     1730.99     26.59 o 
   2   2  13       48.20       47.97      4.71 o 
   3   2  13        3.95        1.53      3.08 o 
   4   2  13      509.85      480.87     25.58 o 
   5   2  13        1.23      -10.15     10.44 o 
   6   2  13      116.74      155.14     18.63 o 
  -5   3  13       59.62       59.81      8.18 o 
  -4   3  13      120.73      151.93     12.74 o 
  -3   3  13      105.15      101.91     10.67 o 
  -2   3  13      451.25      418.08     15.29 o 
  -1   3  13      189.49      220.43     12.76 o 
   0   3  13     1450.85     1328.88     25.63 o 
   1   3  13     1635.81     1577.52     22.41 o 
   2   3  13       25.43       33.57      5.73 o 
   3   3  13     1258.48     1158.10     21.10 o 
   4   3  13     1051.73     1007.64     14.02 o 
   5   3  13      197.28      177.46      9.27 o 
   6   3  13      325.86      304.58     23.37 o 
   7   3  13       44.26       56.73     28.40 o 
  -5   4  13      957.35      936.74     76.01 o 
  -4   4  13      229.18      214.83     28.46 o 
  -3   4  13      545.74      536.26     30.01 o 
  -2   4  13     1374.67     1410.14     26.23 o 
  -1   4  13      152.80      140.62     12.73 o 
   0   4  13      510.63      518.97     15.79 o 
   1   4  13      383.39      335.14     15.22 o 
   2   4  13       38.00       30.95      5.28 o 
   3   4  13      217.27      207.34     10.28 o 
   4   4  13        2.83        6.03      3.43 o 
   5   4  13       68.28       64.14      4.87 o 
   6   4  13      350.37      381.38     24.46 o 
   7   4  13        6.66        4.13     11.46 o 
  -5   5  13       10.70       10.73      7.65 o 
  -4   5  13      138.46      142.05     20.01 o 
  -3   5  13      515.29      559.06     29.23 o 
  -2   5  13      318.42      313.67     13.94 o 
  -1   5  13      796.53      767.92     18.10 o 
   0   5  13     1528.05     1540.55     39.91 o 
   1   5  13      105.90       72.09      7.02 o 
   2   5  13     1508.12     1448.67     21.17 o 
   3   5  13      199.45      196.16     15.19 o 
   4   5  13       34.18       33.61      7.40 o 
   5   5  13       62.99       73.45     12.18 o 
   6   5  13        4.41        6.43     10.79 o 
   7   5  13       48.88       65.47     16.94 o 
  -4   6  13      478.11      491.29     41.25 o 
  -3   6  13      454.22      487.23     37.26 o 
  -2   6  13       26.73       31.35     10.46 o 
  -1   6  13      154.41      156.36     10.87 o 
   0   6  13      187.33      163.44     16.21 o 
   1   6  13       35.37       30.56      6.19 o 
   2   6  13       84.28       93.80      6.95 o 
   3   6  13       25.49       21.30      4.65 o 
   4   6  13      454.19      440.96      9.57 o 
   5   6  13      233.59      235.50      6.59 o 
   6   6  13       70.07       66.62     12.52 o 
   7   6  13      384.71      412.11     27.08 o 
  -4   7  13       54.47       53.90     17.09 o 
  -3   7  13        1.46        0.43      7.88 o 
  -2   7  13      937.29      948.09     23.36 o 
  -1   7  13     1281.07     1292.01     28.00 o 
   0   7  13       41.15       41.60      9.55 o 
   1   7  13      662.19      677.18     15.99 o 
   2   7  13      287.75      252.70      9.72 o 
   3   7  13       11.30       14.08      4.86 o 
   4   7  13      290.53      284.02     10.40 o 
   5   7  13        5.83        5.61      3.45 o 
   6   7  13        1.37       -2.80      4.64 o 
  -3   8  13      174.57      191.11     14.82 o 
  -2   8  13       11.29        7.33      7.86 o 
  -1   8  13        1.13        1.93      9.16 o 
   0   8  13      108.75      116.14     10.61 o 
   1   8  13      437.07      429.45     14.01 o 
   2   8  13        9.62        0.55      4.28 o 
   3   8  13      270.38      260.43     10.24 o 
   4   8  13      388.08      382.33     10.82 o 
   5   8  13        1.96        5.41      4.75 o 
   6   8  13      376.46      353.32     11.32 o 
  -2   9  13      394.46      411.78     50.37 o 
  -1   9  13      538.72      543.23     19.72 o 
   0   9  13     1328.30     1311.14     42.95 o 
   1   9  13        0.65       -2.94      7.16 o 
   2   9  13      309.95      291.16     21.05 o 
   3   9  13        0.88       -5.87      6.70 o 
   4   9  13       14.78        7.88      5.12 o 
   5   9  13      153.65      149.41      8.14 o 
   6   9  13       86.55       85.36      7.55 o 
  -1  10  13       83.73       98.52     12.82 o 
   0  10  13        1.49        6.49     10.28 o 
   1  10  13      120.58      140.46     14.40 o 
   2  10  13      917.77      903.91     21.90 o 
   3  10  13      286.47      288.60     12.90 o 
   4  10  13      167.79      185.96     18.44 o 
   5  10  13      353.89      377.86     19.20 o 
   0  11  13        0.05       -0.46      7.07 o 
   1  11  13      410.95      439.45     18.41 o 
   2  11  13       42.53       40.24      9.64 o 
   3  11  13        0.01       -8.62      8.62 o 
   4  11  13      107.63      103.61     10.09 o 
   5  11  13       40.27       44.09     13.81 o 
   2  12  13        0.73        4.20      9.12 o 
   3  12  13      649.22      609.13     44.79 o 
  -1  -6  14      143.70      139.10     25.58 o 
  -3  -5  14      651.36      711.12     31.60 o 
  -2  -5  14       82.42       98.12     15.43 o 
  -1  -5  14       28.69       30.32     11.14 o 
   0  -5  14        2.65        6.57      4.07 o 
   1  -5  14       49.19       41.18      5.70 o 
  -4  -4  14       89.15      113.11     13.83 o 
  -3  -4  14      524.77      561.91     39.09 o 
  -2  -4  14       19.16       13.69      9.41 o 
  -1  -4  14     1007.97     1038.11     31.26 o 
   0  -4  14      499.31      500.74     11.56 o 
   1  -4  14      194.31      204.74     13.29 o 
   2  -4  14      229.96      229.21     13.08 o 
   3  -4  14       94.54      112.66     12.87 o 
  -4  -3  14      862.10      927.40     33.98 o 
  -3  -3  14      418.96      481.53     18.01 o 
  -2  -3  14      456.70      480.32     16.44 o 
  -1  -3  14      330.45      375.16     16.83 o 
   0  -3  14        1.87       -1.44      3.58 o 
   1  -3  14       53.07       49.31      6.03 o 
   2  -3  14       56.92       59.69      6.02 o 
   3  -3  14       36.43       43.21      7.12 o 
  -5  -2  14       62.65       46.07     14.51 o 
  -4  -2  14      238.91      254.85     15.77 o 
  -3  -2  14        5.21        1.99      6.58 o 
  -2  -2  14     1143.51     1203.53     49.91 o 
  -1  -2  14     1106.96     1148.62     45.91 o 
   0  -2  14      483.34      513.71     13.48 o 
   1  -2  14     2399.66     2574.65     27.96 o 
   2  -2  14       10.96        9.37      4.45 o 
   3  -2  14      267.07      272.17      8.46 o 
   4  -2  14       20.49       16.74     10.66 o 
  -5  -1  14      303.21      277.78     30.77 o 
  -4  -1  14       62.94       75.00     14.27 o 
  -3  -1  14       33.82       28.00     10.21 o 
  -2  -1  14       16.29       24.59      9.19 o 
  -1  -1  14       64.75       73.65      8.36 o 
   0  -1  14      375.12      398.61     11.87 o 
   1  -1  14      494.63      518.26     14.08 o 
   2  -1  14       72.58       70.65      5.89 o 
   3  -1  14     1217.03     1283.33     31.44 o 
   4  -1  14       67.04       69.98     13.61 o 
   5  -1  14      422.39      461.16     25.74 o 
  -5   0  14       24.02       34.44      7.76 o 
  -4   0  14      153.94      170.09     22.93 o 
  -3   0  14     1041.02     1101.71     29.11 o 
  -2   0  14      187.71      188.45     11.84 o 
  -1   0  14      477.08      505.79     17.15 o 
   0   0  14      940.15      991.77     21.38 o 
   1   0  14        0.05       -4.16      5.73 o 
   2   0  14      200.72      206.58     11.24 o 
   3   0  14      216.98      209.28      6.40 o 
   4   0  14        1.25        0.72      2.41 o 
   5   0  14        6.52       19.82     12.13 o 
  -5   1  14        3.17       -3.28      4.34 o 
  -4   1  14      105.36      106.90     12.46 o 
  -3   1  14      109.17      118.19     13.01 o 
  -2   1  14       12.72       16.14      7.31 o 
  -1   1  14      105.52      108.04     12.61 o 
   0   1  14      157.22      151.87      8.74 o 
   1   1  14      347.58      356.72     17.54 o 
   2   1  14     1249.69     1246.31     20.16 o 
   3   1  14       82.91       84.00      4.65 o 
   4   1  14      546.81      544.92     57.22 o 
   5   1  14      218.48      221.70     20.14 o 
  -5   2  14       15.38       -1.85      5.56 o 
  -4   2  14      496.15      484.95     23.37 o 
  -3   2  14        4.73        0.96      7.81 o 
  -2   2  14      906.21      930.71     21.30 o 
  -1   2  14     1167.08     1184.18     22.31 o 
   0   2  14       18.30       15.68      5.73 o 
   1   2  14      253.48      241.90      8.99 o 
   2   2  14       18.52       21.60      5.37 o 
   3   2  14      104.08      104.30      5.12 o 
   4   2  14      127.29      123.47     15.19 o 
   5   2  14      100.97      124.25     17.38 o 
   6   2  14        6.93        6.15     11.75 o 
  -5   3  14      201.14      214.09     17.23 o 
  -4   3  14        0.93       -0.18      6.26 o 
  -3   3  14       53.20       64.09     10.48 o 
  -2   3  14      499.16      500.93     16.41 o 
  -1   3  14       58.97       51.81      7.97 o 
   0   3  14      984.15      952.48     18.42 o 
   1   3  14     1983.82     1848.51     26.30 o 
   2   3  14       34.41       37.09      5.05 o 
   3   3  14     2281.75     2144.25     58.92 o 
   4   3  14      195.08      196.55      8.59 o 
   5   3  14       76.83       88.49     16.20 o 
   6   3  14        1.03      -18.73     22.67 o 
  -4   4  14      106.61      101.14     22.78 o 
  -3   4  14      988.79     1013.64     24.91 o 
  -2   4  14      316.27      349.24     17.88 o 
  -1   4  14      398.95      369.26     14.20 o 
   0   4  14      468.35      429.45     15.56 o 
   1   4  14        1.07        6.17      4.72 o 
   2   4  14       22.81       15.35      4.67 o 
   3   4  14        1.81        5.75      4.19 o 
   4   4  14       13.30       16.73      6.96 o 
   5   4  14      552.50      508.42     12.47 o 
   6   4  14      427.64      419.73     27.63 o 
  -4   5  14      108.84       98.83     12.92 o 
  -3   5  14      340.95      411.17     28.22 o 
  -2   5  14       42.41       54.10     13.01 o 
  -1   5  14     1052.75     1038.29     22.29 o 
   0   5  14     1054.57     1016.45     23.62 o 
   1   5  14      739.87      686.52     15.15 o 
   2   5  14     2127.10     1918.60     58.81 o 
   3   5  14       20.31       23.10      4.58 o 
   4   5  14      478.67      470.02      9.52 o 
   5   5  14      112.87      111.43      4.85 o 
   6   5  14        0.42       -5.54     11.49 o 
  -4   6  14     1055.24     1187.24     43.41 o 
  -3   6  14      130.79      105.12     12.65 o 
  -2   6  14       77.07       85.11     11.05 o 
  -1   6  14      166.40      139.26     15.65 o 
   0   6  14      104.36       98.36     11.25 o 
   1   6  14        0.70        7.42      5.47 o 
   2   6  14      353.03      319.61     10.35 o 
   3   6  14       21.85       14.67      5.09 o 
   4   6  14      934.26      897.64     17.09 o 
   5   6  14       17.02       12.72      5.88 o 
  -3   7  14       24.95       25.14     10.02 o 
  -2   7  14     1120.10     1134.60     39.52 o 
  -1   7  14      641.94      615.00     26.43 o 
   0   7  14      195.90      214.27     14.39 o 
   1   7  14      978.34      942.73     30.54 o 
   2   7  14       77.94       73.93      7.48 o 
   3   7  14      591.44      553.39     13.13 o 
   4   7  14       65.95       77.76     16.17 o 
   5   7  14      186.49      194.55      7.56 o 
   6   7  14       23.12       11.05      3.47 o 
  -2   8  14        7.93        2.76      7.65 o 
  -1   8  14       13.52       17.10      8.59 o 
   0   8  14       26.68       34.15      8.50 o 
   1   8  14      174.17      151.02     17.90 o 
   2   8  14      222.30      198.30     12.62 o 
   3   8  14      804.77      767.49     19.75 o 
   4   8  14       11.45        5.07      4.61 o 
   5   8  14      371.38      358.07     19.27 o 
   6   8  14      165.80      152.00     12.53 o 
  -2   9  14        1.42       -0.70     16.81 o 
  -1   9  14      794.97      785.19     23.87 o 
   0   9  14      560.47      548.02     18.74 o 
   1   9  14        1.91       12.17      8.60 o 
   2   9  14      316.50      332.19     25.47 o 
   3   9  14       90.08      113.30      9.28 o 
   4   9  14        1.01       -0.58      7.80 o 
   5   9  14       48.66       43.77      8.40 o 
   0  10  14      137.69      169.77     13.56 o 
   1  10  14      151.49      133.38     15.14 o 
   2  10  14      876.82      904.36     22.59 o 
   3  10  14        5.29       -2.92      5.95 o 
   4  10  14      331.19      357.81     18.17 o 
   1  11  14      113.30      112.38     13.11 o 
   2  11  14        1.62        3.61      7.20 o 
   3  11  14       25.29       34.97     13.13 o 
  -2  -4  15       41.39       56.63     14.66 o 
  -1  -4  15      258.39      258.37     11.87 o 
   0  -4  15      333.12      348.17     13.61 o 
   1  -4  15       35.25       15.52     14.82 o 
  -3  -3  15        0.36       11.66     10.39 o 
  -2  -3  15      448.46      458.76     20.86 o 
  -1  -3  15       15.00       17.12      5.77 o 
   0  -3  15       60.60       60.97      6.83 o 
   1  -3  15      154.86      168.48      8.52 o 
   2  -3  15      206.02      225.66     11.50 o 
  -4  -2  15      150.66      142.44     24.64 o 
  -3  -2  15      242.72      255.62     98.11 o 
  -2  -2  15     1518.72     1715.70     47.76 o 
  -1  -2  15      304.12      368.57     16.59 o 
   0  -2  15     1281.74     1378.58     18.74 o 
   1  -2  15      920.19     1002.77     14.83 o 
   2  -2  15      371.32      401.81     11.36 o 
   3  -2  15      318.48      311.53     33.60 o 
  -4  -1  15       50.22       42.06     11.29 o 
  -3  -1  15       80.30      103.25     14.86 o 
  -2  -1  15        0.80       -1.48      7.78 o 
  -1  -1  15       50.05       52.05      8.48 o 
   0  -1  15      231.31      266.68     13.34 o 
   1  -1  15      198.57      234.03     11.30 o 
   2  -1  15      339.68      358.96      9.54 o 
   3  -1  15      775.18      819.50     29.23 o 
   4  -1  15      175.68      211.71     18.66 o 
  -4   0  15      250.74      287.78     17.45 o 
  -3   0  15      414.23      439.47     18.79 o 
  -2   0  15        4.74       15.86      9.51 o 
  -1   0  15      742.75      851.65     39.65 o 
   0   0  15      992.08     1054.21     39.51 o 
   1   0  15       12.15       16.89      5.35 o 
   2   0  15      269.78      276.66      8.39 o 
   3   0  15      124.02      138.47      9.83 o 
   4   0  15       18.69       18.82     11.53 o 
  -4   1  15      334.84      374.51     18.81 o 
  -3   1  15       17.08        9.78      9.82 o 
  -2   1  15       33.95       25.59     14.03 o 
  -1   1  15      146.59      176.59     14.49 o 
   0   1  15        6.05        2.08      6.00 o 
   1   1  15      861.99      895.93     16.78 o 
   2   1  15      859.43      886.33     29.97 o 
   3   1  15        1.51        4.54      3.47 o 
   4   1  15      741.10      641.35    111.66 o 
   5   1  15      133.55      149.79     19.08 o 
  -4   2  15      190.31      205.44     24.91 o 
  -3   2  15       82.47       75.71     11.50 o 
  -2   2  15      934.36      973.78     23.02 o 
  -1   2  15      457.36      496.49     24.30 o 
   0   2  15      245.20      244.94     13.13 o 
   1   2  15      241.59      239.72     11.31 o 
   2   2  15       36.70       25.28      5.66 o 
   3   2  15       17.79       16.39      3.84 o 
   4   2  15      103.71      106.35      4.66 o 
   5   2  15        0.25       10.18     11.94 o 
  -4   3  15        4.98        9.95     12.58 o 
  -3   3  15        0.65        7.03      7.88 o 
  -2   3  15      351.41      347.92     15.56 o 
  -1   3  15       35.74       24.19     12.84 o 
   0   3  15      899.51      906.36     22.24 o 
   1   3  15      318.49      332.32     17.12 o 
   2   3  15      281.52      282.79     18.02 o 
   3   3  15     1130.12     1084.98     26.70 o 
   4   3  15      135.45      126.88      6.31 o 
   5   3  15      123.61      143.20     19.66 o 
  -3   4  15      325.65      323.74     16.94 o 
  -2   4  15       44.35       62.43     10.37 o 
  -1   4  15      418.39      434.83     15.31 o 
   0   4  15       42.03       41.06      9.24 o 
   1   4  15       85.08       90.65      7.76 o 
   2   4  15      122.10      114.63     20.79 o 
   3   4  15      130.94      119.08     10.66 o 
   4   4  15      190.95      181.11     12.76 o 
   5   4  15      719.96      827.27     34.09 o 
  -3   5  15        3.27        8.19      8.46 o 
  -2   5  15        9.91       -5.66      7.52 o 
  -1   5  15      818.22      779.36     20.38 o 
   0   5  15      105.11      106.47     15.81 o 
   1   5  15      613.77      615.96     17.97 o 
   2   5  15      550.19      526.77     36.54 o 
   3   5  15       32.02       24.78      6.09 o 
   4   5  15      240.61      237.52     18.79 o 
   5   5  15       63.18       61.74      4.48 o 
  -3   6  15      107.81      114.46     13.96 o 
  -2   6  15       39.58       37.32     12.12 o 
  -1   6  15      335.69      327.62     15.23 o 
   0   6  15       12.77       25.09     11.64 o 
   1   6  15       29.48       26.59      8.24 o 
   2   6  15      104.66      108.60      9.77 o 
   3   6  15      412.85      382.58     12.93 o 
   4   6  15      284.85      304.79     26.44 o 
   5   6  15       42.49       37.39      5.45 o 
  -2   7  15      664.48      618.18     22.25 o 
  -1   7  15      137.84      182.37     64.32 o 
   0   7  15      482.61      460.11     21.10 o 
   1   7  15      636.39      597.38     34.48 o 
   2   7  15        9.34        8.14      6.74 o 
   3   7  15      715.77      667.38     17.73 o 
   4   7  15       65.61       58.36      6.25 o 
   5   7  15       37.88       34.87      5.46 o 
  -1   8  15       32.83       57.24     10.97 o 
   0   8  15        1.55       -6.65      8.85 o 
   1   8  15       68.07       80.37      9.52 o 
   2   8  15      385.45      401.86     16.59 o 
   3   8  15      476.16      482.91     14.00 o 
   4   8  15        1.48        7.09      6.05 o 
   5   8  15      408.84      390.02     21.53 o 
   0   9  15      459.39      450.43     17.86 o 
   1   9  15       48.63       42.73     15.58 o 
   2   9  15      237.20      232.02     14.57 o 
   3   9  15       54.01       57.38      8.36 o 
   4   9  15        5.94        1.93      4.84 o 
   1  10  15      325.28      347.30     34.41 o 
   2  10  15      242.38      227.96     20.23 o 
   3  10  15      126.56      130.54     13.37 o 
  -2  -2  16      159.34      151.66     18.49 o 
  -1  -2  16        1.03       -4.24      6.34 o 
   0  -2  16      501.95      534.34     17.03 o 
   1  -2  16        2.48        2.79      5.01 o 
  -2  -1  16       11.34        7.52      9.72 o 
  -1  -1  16        4.48       10.51      7.06 o 
   0  -1  16       56.24       54.54      8.03 o 
   1  -1  16       21.47       24.60      8.66 o 
   2  -1  16      233.44      252.67     10.04 o 
  -3   0  16      383.44      436.79     19.30 o 
  -2   0  16       21.01       20.34      8.64 o 
  -1   0  16     1270.68     1370.07     60.62 o 
   0   0  16      549.81      636.05     16.47 o 
   1   0  16      125.42      133.40     13.41 o 
   2   0  16      222.58      256.31     13.37 o 
   3   0  16       30.53       37.66      9.61 o 
  -3   1  16        3.72       -3.95      7.95 o 
  -2   1  16        4.11        0.60      6.14 o 
  -1   1  16       98.07       98.22     10.40 o 
   0   1  16       32.10       33.19     22.95 o 
   1   1  16      826.91      881.63     21.59 o 
   2   1  16      384.12      409.75     35.62 o 
   3   1  16      105.85      113.23      5.50 o 
  -3   2  16      421.16      429.17     23.55 o 
  -2   2  16      547.01      565.17     19.44 o 
  -1   2  16        0.21        3.89      6.36 o 
   0   2  16      362.56      384.14     15.93 o 
   1   2  16       47.30       40.95     28.70 o 
   2   2  16        4.87        0.74      4.47 o 
   3   2  16       15.38       13.76      4.85 o 
   4   2  16       16.65       16.56     13.91 o 
  -3   3  16       87.17       90.93     15.80 o 
  -2   3  16       87.70       82.81     13.81 o 
  -1   3  16      224.03      249.47     13.20 o 
   0   3  16      480.47      487.53     15.05 o 
   1   3  16       37.43       43.29     30.73 o 
   2   3  16      617.01      594.36     44.29 o 
   3   3  16      924.14      902.31     15.06 o 
   4   3  16        0.57       -0.57      3.15 o 
  -2   4  16      108.67      117.55     15.27 o 
  -1   4  16      186.44      168.79     14.93 o 
   0   4  16       35.72       44.11      8.03 o 
   1   4  16        0.26       -1.20      5.59 o 
   2   4  16       39.98       37.70     26.48 o 
   3   4  16        0.25       -1.80      7.88 o 
   4   4  16      119.50      104.44      5.71 o 
  -2   5  16      476.05      527.65     34.85 o 
  -1   5  16      426.69      440.39     20.29 o 
   0   5  16       31.74       18.19      7.34 o 
   1   5  16      546.81      521.88     29.77 o 
   2   5  16      106.80      129.35     15.05 o 
   3   5  16      115.03      119.15      7.29 o 
   4   5  16      106.87      108.70      6.33 o 
  -2   6  16      324.17      354.74     18.21 o 
  -1   6  16        9.34        2.69      6.97 o 
   0   6  16       26.98       35.87     14.21 o 
   1   6  16       83.16       73.50      8.56 o 
   2   6  16       32.77       30.94      6.68 o 
   3   6  16      265.86      262.21     10.01 o 
   4   6  16      219.91      226.77     25.80 o 
  -1   7  16      286.15      335.56     18.78 o 
   0   7  16      598.68      540.32     18.04 o 
   1   7  16       66.60       44.60     10.42 o 
   2   7  16      260.71      249.82     18.62 o 
   3   7  16      196.63      213.99     16.25 o 
   4   7  16        2.05       13.79     11.06 o 
   0   8  16       19.84       21.11      8.54 o 
   1   8  16       68.89       78.33     10.12 o 
   2   8  16      523.23      532.69     16.44 o 
   3   8  16       99.50       89.51     10.58 o 
   0   0  17       37.93       27.16     30.00 o 
   1   0  17       85.46       46.49     32.35 o 
  -1   1  17        6.02        2.60      7.87 o 
   0   1  17      118.92       78.19     64.27 o 
   1   1  17      145.57      114.89     65.85 o 
   2   1  17        2.17        8.39      9.17 o 
  -1   2  17        6.12        3.56      8.35 o 
   0   2  17      220.83      217.44     19.67 o 
   1   2  17       85.83       64.24     42.50 o 
   2   2  17        0.32        1.06      3.90 o 
  -1   3  17      252.24      299.02     18.30 o 
   0   3  17      258.14      305.26     28.91 o 
   1   3  17        4.33        6.00      6.61 o 
   2   3  17      432.39      395.09     14.31 o 
   3   3  17      327.45      330.33     11.42 o 
  -1   4  17      201.53      211.28     13.88 o 
   0   4  17        6.60        1.34      5.70 o 
   1   4  17       18.05       19.83     17.67 o 
   2   4  17       55.08       44.73     28.03 o 
   3   4  17        1.12       -2.69      4.68 o 
   0   5  17      181.30      179.21     12.20 o 
   1   5  17      447.76      462.78     14.45 o 
   2   5  17        1.47        8.13      5.46 o 
   3   5  17      155.45      161.91      8.44 o 
   0   6  17        3.04       13.21      9.52 o 
   1   6  17      124.45      126.15     10.36 o 
   2   6  17       56.95       67.60     19.58 o 
                                                 
